# Supplementary material for: The Inflammatory Biomarkers Behavior Profile of Patients Following Elective Degenerative Spine Surgery and Differences Compared to Those Coursing With a Postoperative Spinal Infection: Protocol for a Systematic Review
Source: JMIR Res Protoc. 2023 Apr 28;12:e41555. doi: 10.2196/41555 (PMC10182464; doi:10.2196/41555)
Supplement: Multimedia Appendix 1 [file resprot_v12i1e41555_app1.xlsx]

## Sheet: Hoja1
SYSTEMATIC REVIEW QUERY
		TOTAL	TITLE EXCLUSION	ABSTRACT EXCLUSION	FUL-TEXT EXCLUSSION	INCLUDED	REPEATED	SUM	EXCLUDED
		#REF!	#REF!	#REF!	#REF!	#REF!	#REF!	#REF!			#REF!
											#REF!
			DETECTION	PROCALCITONIN	PCR
SEARCH CRITERIA			EARLY DIAGNOSIS
			BIOCHEMICAL				PT CHOQUE TERMICA 70
ALL FIELDS	POSTOPERATIVE SPINAL INFECTION		MARCADORES DE INFECCION		MARCADORES ASOCIADOS A CHOQUE SEPTICO STREN-1
TITLE/ABSTRACT	BIOMARKER
DATE	1984-january-01 UP TO April 4th 2021
RESULTS		TOTAL	TITLE EXCLUSION	ABSTRACT EXCLUSION	FUL-TEXT EXCLUSSION	INCLUDED	REPEATED	SUM
	ARTICLES	7	1	0	5	1	0	7
1	Procalcitonin -Vital Tool to Differentiate Septic Progression of Spondylodiscitis from Drug Hypersensitivity: A Case Report and Brief Review of Literature.	1			1
2	Postoperative lymphocyte percentage and neutrophil-lymphocyte ratio are useful markers for the early prediction of surgical site infection in spinal decompression surgery.	1			1
3	The diagnostic value of soluble urokinase-type plasminogen activator receptor (suPAR) for the discrimination of vertebral osteomyelitis and degenerative diseases of the spine.	1			1
4	Low preoperative serum prealbumin levels and the postoperative surgical site infection risk in elective spine surgery: a consecutive series.	1			1
5	36th International Symposium on Intensive Care and Emergency Medicine : Brussels, Belgium. 15-18 March 2016.	1			1
6	Preoperative prealbumin level as a risk factor for surgical site infection following elective spine surgery.	1				1
7	Nasal Microbiota and Infectious Complications After Elective Surgical Procedures	1	1
ALL FIELDS	POSTOPERATIVE SPINAL INFECTION
TITLE	MARKER
DATE	1984-january-01 UP TO April 4th 2021
RESULTS		TOTAL	TITLE EXCLUSION	ABSTRACT EXCLUSION	FUL-TEXT EXCLUSSION	INCLUDED	REPEATED	SUM
	ARTICLES	26	8	5	6	6	1	26
1	Postoperative Changes in Presepsin Level and Values Predictive of Surgical Site Infection After Spinal Surgery: A Single-Center, Prospective Observational Study.	1			1
2	36th International Symposium on Intensive Care and Emergency Medicine : Brussels, Belgium. 15-18 March 2016.	1		1
3	Value of procalcitonin as a marker of surgical site infection following spinal surgery.	1				1
4	Comparison of neutrophil and lymphocyte at 1 and 4 days postoperatively: reliable and early detection markers for surgical site infection following instrumented spinal fusion.	1		1
5	Increased interleukin-6 and C-reactive protein levels after instrumented lumbar spine fusion in older patients.	1				1
6	Usefulness of inflammatory markers and clinical manifestation for an earlier method to diagnosis surgical site infection after spinal surgery.	1				1
7	Management of postprocedural discitis.	1			1
8	Albumin and Spinal Epidural Abscess: Derivation and Validation in Two Independent Data Sets.	1		1
9	The effect of anesthetic techniques on neutrophil to lymphocyte ratio in patients undergoing infraumbilical surgeries.	1	1
10	Minimally Invasive Transforaminal Interbody Fusion With Robotically Assisted Bilateral Pedicle Screw Fixation: 2-Dimensional Operative Video.	1	1
11	Minimally invasive surgery for paravertebral or psoas abscess with spinal tuberculosis - a long-term retrospective study of 106 cases.	1	1
12	Malnutrition Predicts Infectious and Wound Complications Following Posterior Lumbar Spinal Fusion.	1				1
13	Surgical site infections following spine surgery: eliminating the controversies in the diagnosis.	1			1
14	Procalcitonin as an early predictor of postoperative infectious complications in patients with acute traumatic spinal cord injury.	1	1
15	Revision spine surgery in patients without clinical signs of infection: How often are there occult infections in removed hardware?	1			1
16	An analysis of causes of readmission after spine surgery.	1	1
17	The post-operative changes in the level of inflammatory markers after posterior lumbar interbody fusion.	1				1
18	Cerebrospinal fluid lactate in post-neurosurgical bacterial meningitis diagnosis.	1		1
19	The usefulness of serum amyloid A as a postoperative inflammatory marker after posterior lumbar interbody fusion.	1				1
20	[The course of inflammatory mediators after elective orthopedic interventions].	1					1
21	Lymphopenia and Elevated Blood C-Reactive Protein Levels at Four Days Postoperatively Are Useful Markers for Early Detection of Surgical Site Infection Following Posterior Lumbar Instrumentation Surgery.	1			1
22	Lymphopenia at 4 Days Postoperatively Is the Most Significant Laboratory Marker for Early Detection of Surgical Site Infection Following Posterior Lumbar Instrumentation Surgery.	1			1
23	C-arm fluoroscopic cone beam CT for guidance of minimally invasive spine interventions.	1	1
24	Medical problems in geriatric surgical patients.	1	1
25	Split cord malformations--a clinical study of 48 cases.	1	1
26	Protein S-100b for individual prediction of functional outcome in spinal epidural empyema.	1		1
ALL FIELDS	POSTOPERATIVE SPINAL INFECTION
TITLE	DETECTION
DATE	1984-january-01 UP TO April 4th 2021
RESULTS
		TOTAL	TITLE EXCLUSION	ABSTRACT EXCLUSION	FUL-TEXT EXCLUSSION	INCLUDED	REPEATED	SUM
	ARTICULOS	76	55	7	3	6	5	76
1	[Low-grade-infections after spondylodeses-A chameleon? : Current findings and therapeutic strategies].	1		1
2	[Pyogenic spondylodiscitis: symptoms, diagnostics and therapeutic strategies].	1	1
3	Sustained Postoperative Fever Without Evident Cause After Spine Instrumentation as an Indicator of Surgical Site Infection.	1				1
4	[Application value of immature granulocyte count in predicting early infection after spinal operation].	1		1					Just abstract available (Chinise)
5	Urinary retention after total joint arthroplasty of hip and knee: Systematic review.	1	1
6	A rare case of concomitant pneumocephalus and pneumorachis after lumbar spine surgery with late presenting dural leak.	1	1
7	Retrospective study to evaluate the clinical significance of a second rise in C-reactive protein level following instrumented spinal fusion surgery.	1				1
8	Update on Imaging of Spinal Fixation Hardware.	1	1
9	The use of ultrasound guidance for perioperative neuraxial and peripheral nerve blocks in children.	1	1
10	Can a posterior approach effectively heal thoracic and lumbar tuberculosis? Microbiology outcomes of the operative area.	1	1
11	Value of procalcitonin as a marker of surgical site infection following spinal surgery.	1					1
12	Thickening Ligamentum Flavum Mimicking Tumor in the Epidural Space of the Cervical Spine.	1	1
13	Cauda equina syndrome following an uneventful spinal anesthesia in a patient undergoing drainage of the Bartholin abscess: A case report.	1	1
14	Comparison of neutrophil and lymphocyte at 1 and 4 days postoperatively: reliable and early detection markers for surgical site infection following instrumented spinal fusion.	1					1
15	Prediction of surgical site infection in spine surgery from tests of nasal MRSA colonization and drain tip culture.	1	1
16	Is a Drain Tip Culture Required After Spinal Surgery?	1	1
17	Plasmonic silver nanoshells for drug and metabolite detection.	1	1
18	Histoplasmosis mimicking metastatic spinal tumour.	1	1
19	Lymphopenia at 4 Days Postoperatively Is the Most Significant Laboratory Marker for Early Detection of Surgical Site Infection Following Posterior Lumbar Instrumentation Surgery.	1					1
20	Does Minimally Invasive Spine Surgery Minimize Surgical Site Infections?	1	1
21	36th International Symposium on Intensive Care and Emergency Medicine : Brussels, Belgium. 15-18 March 2016.	1	1
22	Evaluating the Diagnostic Yield of Computed Tomography-Guided Aspirations in Suspected Post-operative Spine Infections.	1		1
23	Early Migration Predicts Aseptic Loosening of Cementless Femoral Stems: A Long-term Study.	1	1
24	Lymphopenia and Elevated Blood C-Reactive Protein Levels at Four Days Postoperatively Are Useful Markers for Early Detection of Surgical Site Infection Following Posterior Lumbar Instrumentation Surgery.	1					1
25	Lymphocyte Count at 4 Days Postoperatively and CRP Level at 7 Days Postoperatively: Reliable and Useful Markers for Surgical Site Infection Following Instrumented Spinal Fusion.	1			1
26	Imaging of lumbar spinal surgery complications.	1	1
27	Surgical site infections following spine surgery: eliminating the controversies in the diagnosis.	1	1
28	Anthropometric characteristics, high prevalence of undernutrition and weight loss: impact on outcomes in patients with adolescent idiopathic scoliosis after spinal fusion.	1		1
29	Surgical site infection after total en bloc spondylectomy: risk factors and the preventive new technology.	1	1
30	Perforation and bacterial contamination of microscope covers in lumbar spinal decompressive surgery.	1	1
31	The use of bone morphogenetic protein in thoracolumbar spine procedures: analysis of the MarketScan longitudinal database.	1	1
32	The role of PET in the evaluation of musculoskeletal infections.	1	1
33	[Application of surface electromyography in the treatment of adolescent idiopathic scoliosis with traditional spinal balanced therapy].	1	1
34	Normal behavior of plasma procalcitonin in adolescents undergoing surgery for scoliosis.	1		1
35	Bacteria detected after instrumentation surgery for pyogenic vertebral osteomyelitis in a canine model.	1	1
36	A contusion model of severe spinal cord injury in rats.	1	1
37	[Neurologic complications after epidural analgesia].	1	1
38	A missed injury leading to delayed diagnosis and postoperative infection of an unstable thoracic spine fracture - case report of a potentially preventable complication.	1	1
39	[Spine fractures in patients with ankylosing spondylitis: an analysis of 129 fractures after surgical treatment].	1	1
40	CRP and leukocyte-count after lumbar spine surgery: fusion vs. nucleotomy.	1				1
41	[Therapeutic efficacy of drug susceptibility test-guided individualized anti-tuberculosis chemotherapy for spinal tuberculosis].	1	1
42	[Surgical treatment of previously treated thoracic and thoracolumbar spinal tuberculosis].	1	1
43	[Surgical treatment of thoracic and thoracolumbar spinal tuberculosis].	1	1
44	Surgical site infection in spinal surgery: detection and management based on serial C-reactive protein measurements.	1				1
45	Electrophysiologically guided untethering of secondary tethered spinal cord syndrome.	1	1
46	Scoliosis in Duchenne's muscular dystrophy: a changing trend in surgical management : a historical surgical outcome study comparing sublaminar, hybrid and pedicle screw instrumentation systems.	1	1
47	Stabilization of the atlantoaxial complex via C-1 lateral mass and C-2 pedicle screw fixation in a multicenter clinical experience in 102 patients: modification of the Harms and Goel techniques.	1	1
48	Treatment strategies and outcome in patients with non-tuberculous spinal epidural abscess--a review of 46 cases.	1	1
49	Successful surgical management of a delayed pharyngo-esophageal perforation after anterior cervical spine plating.	1	1
50	Postoperative spinal wound infections and postprocedural diskitis.	1		1
51	Anterior cervical discectomy and fusion associated complications.	1	1
52	CSF markers for diagnosis of bacterial meningitis in neurosurgical postoperative patients.	1	1
53	Spinal arachnoid cyst causing paraplegia following skull base surgery.	1	1
54	The effects of doxorubicin (adriamycin) on spinal fusion: an experimental model of posterolateral lumbar spinal arthrodesis.	1	1
55	A randomized clinical trial of treatment for lumbar segmental rigidity.	1	1
56	Detection of bacterial DNA in painful degenerated spinal discs in patients without signs of clinical infection.	1			1
57	[Imaging of postoperative lumbar spine].	1	1
58	Mycobacterium xenopi spinal infections after discovertebral surgery: investigation and screening of a large outbreak.	1	1
59	Early-phase enhanced inflammatory reaction after spinal instrumentation surgery.	1			1
60	Clinical recording of pressure on the spinal cord and cauda equina. Part 1: the spinal block infusion test: method and clinical studies	1	1
61	Radionuclide imaging after skeletal interventional procedures	1	1
62	[Sonography of the central nervous system in prematures and newborns]	1	1
63	[The course of inflammatory mediators after elective orthopedic interventions]	1					1
64	Monitoring of blood parameters following anterior cervical fusion	1				1
65	Gd DTPA: a review of clinical indications in central nervous system magnetic resonance imaging	1	1
66	Quantitation of C-reactive protein levels and erythrocyte sedimentation rate after spinal surgery	1				1
67	C-reactive protein in spinal surgery: more predictive than prehistoric	1		1
68	Carbon fiber-reinforced PEEK instrumentation in the spinal oncology population: a retrospective series demonstrating technique, feasibility, and clinical outcomes	1	1
69	[Osteoid osteoma of the vertebral column]	1	1
70	Magnetic resonance imaging of musculoskeletal infections	1	1
71	Axillofemoral bypass graft in a spinal cord injured patient with impending gangrene.	1	1
72	Magnetic Resonance Imaging Around Metal at 1.5 T: Techniques From Basic to Advanced and Clinical Impact	1	1
73	[Spinal tuberculosis in young children (organization of early detection and treatment)]	1	1
74	Severe Form of Bacterial Meningitis After Spine Surgery: A Case Report and Review of the Literature	1	1
75	The importance of sonography in the diagnosis of septic complications following spinal surgery	1	1
76	[Detection of Chlamydia pneumoniae in intrathoracic abscesses--a case report]	1	1
ALL FIELDS	POSTOPERATIVE SPINAL INFECTION
TITLE	C REACTIVE PROTEIN
DATE	1984-january-01 UP TO April 4th 2021
RESULTS
		TOTAL	TITLE EXCLUSION	ABSTRACT EXCLUSION	FUL-TEXT EXCLUSSION	INCLUDED	REPEATED	SUM	RETRACTED
	ARTICULOS	189	128	6	20	13	21	188
1	C-reactive protein misdiagnoses delayed postoperative spinal implant infections in patients with low-virulent microorganisms	1			1
2	Spontaneous spondylodiscitis: review, incidence, management, and clinical outcome in 44 patients	1	1
3	Clinical presentation and diagnosis of acute postoperative spinal implant infection (PSII)	1			1
4	Increased interleukin-6 and C-reactive protein levels after instrumented lumbar spine fusion in older patients	1					1
5	Postoperative Kinetics of C-Reactive Protein and Erythrocyte Sediment Rate in One-, Two-, and Multilevel Posterior Spinal Decompressions and Instrumentations	1				1
6	White Blood Cell Count and C-Reactive Protein Variations After Posterior Surgery With Intraoperative Radiotherapy for Spinal Metastasis	1	1
7	Variation of C-Reactive Protein and White Blood Cell Counts in Spinal Operation: Primary Fusion Surgery Versus Revision Fusion Surgery	1				1
8	Quantitation of C-reactive protein levels and erythrocyte sedimentation rate after spinal surgery	1					1
9	Use of C-reactive protein after spinal surgery: comparison with erythrocyte sedimentation rate as predictor of early postoperative infectious complications	1				1
10	Postoperative Spine Infection: Diagnosis and Management	1	1
11	Surgical site infection in spinal surgery: detection and management based on serial C-reactive protein measurements	1					1
12	Retrospective study to evaluate the clinical significance of a second rise in C-reactive protein level following instrumented spinal fusion surgery	1					1
13	Infection with Spinal Instrumentation: A 20-Year, Single-Institution Experience with Review of Pathogenesis, Diagnosis, Prevention, and Management	1			1
14	36th International Symposium on Intensive Care and Emergency Medicine : Brussels, Belgium. 15-18 March 2016	1	1
15	Comparison of postoperative values for C-reactive protein in minimally invasive and open lumbar spinal fusion surgery	1				1
16	Factors predicting surgical site infection after posterior lumbar surgery: A multicenter retrospective study	1							1	RETRACTED
17	Lymphopenia and Elevated Blood C-Reactive Protein Levels at Four Days Postoperatively Are Useful Markers for Early Detection of Surgical Site Infection Following Posterior Lumbar Instrumentation Surgery	1					1
18	Postoperative lymphocyte percentage and neutrophil-lymphocyte ratio are useful markers for the early prediction of surgical site infection in spinal decompression surgery	1					1
19	[C-reactive protein, leukocyte count and D-dimer monitoring after orthopedic surgery: early diagnosis of infectious or thromboembolic complications. Part one: C-reactive protein and leukocyte count as an aid in diagnosing postoperative infection]	1			1
20	Serum C-reactive protein levels correlate with clinical response in patients treated with antibiotics for wound infections after spinal surgery	1				1
21	Occult infection in pseudarthrosis revision after spinal fusion	1	1
22	Diagnosis of Ventricular Shunt Infection in Children: A Systematic Review	1	1
23	Incidence of microbiological contamination of local bone autograft used in posterior lumbar interbody fusion and its association with postoperative spinal infection	1	1
24	Normal range of the inflammation related laboratory findings and predictors of the postoperative infection in spinal posterior fusion surgery	1				1
25	[Effect of hypervolemic hemodilution on C-reactive protein level in patients receiving spinal surgery]	1		1
26	Neurological Recovery Determined by C-Reactive Protein, Erythrocyte Sedimentation Rate and Two Different Posterior Decompressive Surgical Procedures: A Retrospective Clinical Study of Patients with Spinal Tuberculosis	1	1
27	Infection with spinal instrumentation: Review of pathogenesis, diagnosis, prevention, and management	1			1
28	Postoperative infections of the spine	1	1
29	Empyema and pyogenic spondylitis caused by direct Streptococcus gordonii infection after a compression fracture: a case report	1	1
30	Comparison of pyogenic postoperative and native vertebral osteomyelitis	1			1
31	Anterior debridement, decompression, fusion and instrumentation for lower cervical spine tuberculosis	1	1
32	One-stage posterior debridement and single-segment interbody fusion for treating mono-segmental lumbar and lumbosacral spinal tuberculosis in adults following minimum 5-year follow-up	1	1
33	Comparison of neutrophil and lymphocyte at 1 and 4 days postoperatively: reliable and early detection markers for surgical site infection following instrumented spinal fusion	1					1
34	Usefulness of inflammatory markers and clinical manifestation for an earlier method to diagnosis surgical site infection after spinal surgery	1					1
35	Sustained Postoperative Fever Without Evident Cause After Spine Instrumentation as an Indicator of Surgical Site Infection	1					1
36	Evaluation of the clinical use of the ETN PROtect® in non-union therapy	1	1
37	Efficacy of Biportal Endoscopic Spine Surgery for Lumbar Spinal Stenosis	1	1
38	Compression therapy following posterior lumbar interbody fusion: a prospective, randomized, clinical study	1	1
39	Haematogenous Spondylodiscitis in Patients With Liver Cirrhosis: Case Series of 36 Patients	1	1
40	Percutaneous endoscopic discectomy might be effective in selected cases of pyogenic spondylitis	1	1
41	[Application value of immature granulocyte count in predicting early infection after spinal operation]	1					1
42	C-reactive protein in spinal surgery: more predictive than prehistoric	1					1
43	Spinal epidural abscesses: risk factors, medical versus surgical management, a retrospective review of 128 cases	1	1
44	Management of postprocedural discitis	1	1
45	[Effect of surgical timing on effectiveness of thoracic spinal tuberculosis with myelopathy]	1	1
46	Smith-Petersen osteotomy combined with anterior debridement and allografting for active thoracic and lumbar spinal tuberculosis with kyphotic deformity in young children: A prospective study and literature review	1	1
47	[Analysis of delayed infection of proximal junctional zone after posterior spinal internal fixation and its treatment strategy]	1		1
48	Transforaminal Posterior Approach Is Effective for Treatment of Lower Thoracic Spine Spondylodiscitis	1	1
49	Lymphocyte Count at 4 Days Postoperatively and CRP Level at 7 Days Postoperatively: Reliable and Useful Markers for Surgical Site Infection Following Instrumented Spinal Fusion	1					1
50	Treatment of single-segment suppurative spondylitis with the transforaminal endoscopic focal cleaning and drainage	1	1
51	Body Mass Index and Modified Glasgow Prognostic Score Are Useful Predictors of Surgical Site Infection After Spinal Instrumentation Surgery: A Consecutive Series	1			1
52	Value of procalcitonin as a marker of surgical site infection following spinal surgery	1					1
53	Is aggressive surgery necessary for acute postoperative deep spinal wound infection?	1				1
54	Postoperative wound infections of the spine	1		1
55	Percutaneous Pedicle Screw Fixation Alone Versus Debridement and Fusion Surgery for the Treatment of Early Spinal Tuberculosis: A Retrospective Cohort Study	1	1
56	Unilateral or Bilateral Percutaneous Endoscopic Debridement and Lavage Treatment for Lumbar Spinal Tuberculosis	1	1
57	One-stage posterior debridement and fusion combined with irrigation and drainage for the treatment of postoperative lumbar spondylodiscitis	1	1
58	One-Stage Surgical Treatment for Consecutive Multisegment Thoracic Spinal Tuberculosis with Kyphosis by Posterior-Only Debridement, Interbody Fusion, and Instrumentation	1	1
59	[Application of small incision approach in anterior surgery of thoracic and lumbar spinal tuberculosis]	1	1
60	Comparative analysis of the efficacy of a transverse process bone graft with other bone grafts in the treatment of single-segment thoracic spinal tuberculosis	1	1
61	Antibiotic-induced fever in orthopaedic patients-a diagnostic challenge	1	1
62	Management of postoperative spinal infections	1	1
63	Decompression alone versus fusion for pyogenic spondylodiscitis	1	1
64	Comparison of the Clinical Efficacy of 3 Surgical Methods for Treating Spinal Tuberculosis in Children	1	1
65	Primary cervical osteomyelitis	1	1
66	Analysis of Treatment and Prognosis of 863 Patients with Spinal Tuberculosis in Guizhou Province	1	1
67	Risk factors for perioperative morbidity in spine surgeries of different complexities: a multivariate analysis of 1,009 consecutive patients	1			1
68	Normal behavior of plasma procalcitonin in adolescents undergoing surgery for scoliosis	1					1
69	Comparison of Lavage Techniques for Preventing Incision Infection Following Posterior Lumbar Interbody Fusion	1			1
70	Added value of [(18)F]fluorodeoxyglucose positron emission tomography/computed tomography for the diagnosis of post-operative instrumented spine infection	1			1
71	Elevated serum lactoferrin and neopterin are associated with postoperative infectious complications in patients with acute traumatic spinal cord injury	1		1
72	Comparison between titanium mesh and autogenous iliac bone graft to restore vertebral height through posterior approach for the treatment of thoracic and lumbar spinal tuberculosis	1	1
73	Minimally Invasive Surgery Oblique Lumbar Interbody Debridement and Fusion for the Treatment of Lumbar Spondylodiscitis	1	1
74	Predictive value of post-operative neutrophil/lymphocyte count ratio for surgical site infection in patients following posterior lumbar spinal surgery	1				1
75	Percutaneous suction and irrigation for the treatment of recalcitrant pyogenic spondylodiscitis	1	1
76	[Eearly clinical effects of percutaneous endoscopic focal cleaning and drainage in the treatment of single-level suppurative spondylitis]	1	1
77	Oblique lateral interbody fusion combined percutaneous pedicle screw fixation in the surgical treatment of single-segment lumbar tuberculosis: A single-center retrospective comparative study	1	1
78	[Treatment of thoracolumbar spinal tuberculosis by posterior focus debridement and bone grafting and fixation combined with psoas abscess debridement and local chemotherapy via different approachs]	1	1
79	The outcome of intervertebral surgery in the treatment of lumbar tuberculosis in children: A case series and long-term follow-up	1	1
80	Postoperative anterior spondylodiscitis after posterior pedicle screw instrumentation	1			1					LATE INFECTION
81	Postoperative infections of the lumbar spine: presentation and management	1			1
82	Comparison of three different bone graft methods for single segment lumbar tuberculosis: A retrospective single-center cohort study	1	1
83	[Polymethylmethacrylate-augmented screw fixation in treatment of senile thoracolumbar tuberculosis combined with severe osteoporosis]	1	1
84	Surgical approach and management outcomes for junction tuberculous spondylitis: a retrospective study of 77 patients	1	1
85	Postoperative changes of early-phase inflammatory indices after uncomplicated anterior cervical discectomy and fusion using allograft and demineralised bone matrix	1				1
86	[One-stage posterior debridement combined with lumbar-ilium fixation and bone graft fusion for the treatment of lumbosacral tuberculosis]	1	1
87	[Comparison of short-term effectiveness of structural and non-structural bone graft fusion in treatment of single segment thoracic tuberculosis]	1	1
88	Management of lumbar spondylodiscitis developing after laparoscopic sacrohysteropexy with a mesh: A case report and review of the literature	1	1
89	CRP and leukocyte-count after lumbar spine surgery: fusion vs. nucleotomy	1					1
90	One-stage Debridement via Oblique Lateral Interbody Fusion Corridor Combined with Posterior Pedicle Screw Fixation in Treating Spontaneous Lumbar Infectious Spondylodiscitis: A Case Series	1			1
91	Anterior cervical spine surgery for the treatment of subaxial cervical spondylodiscitis: a report of 30 consecutive patients	1	1
92	Spondylodiscitis by drug-multiresistant bacteria: a single-center experience of 25 cases	1	1
93	[Feasibility study of preoperative percutaneous catheter drainage in the treatment of lumbar tuberculosis with psoas abscess]	1	1
94	Surgical treatment of sacroiliac joint infection	1	1
95	Treatment Strategy and Outcomes in Patients with Hematogenous Culture-Negative Pyogenic Vertebral Osteomyelitis	1	1
96	One-stage posterior surgical management of lumbosacral spinal tuberculosis with nonstructural autograft	1	1
97	Early-phase enhanced inflammatory reaction after spinal instrumentation surgery	1					1
98	Minimum 5-Year Follow-Up Outcomes for Comparison Between Titanium Mesh Cage and Allogeneic Bone Graft to Reconstruct Anterior Column Through Posterior Approach for the Surgical treatment of Thoracolumbar Spinal Tuberculosis with Kyphosis	1	1
99	Bacterial wound contamination during simple and complex spinal procedures. A prospective clinical study	1			1
100	The role of single-stage posterior debridement, interbody fusion with titanium mesh cages and short-segment instrumentation in thoracic and lumbar spinal tuberculosis	1	1
101	A comparative study to evaluate the feasibility of preoperative percutaneous catheter drainage for the treatment of lumbar spinal tuberculosis with psoas abscess	1	1
102	Tumoral Calcinosis of Thoracic Spine Associated with Vertebral Fracture and Inflammatory Reactions	1	1
103	Single-stage posterior-only approach treating single-segment thoracic tubercular spondylitis	1	1
104	Infections in neurosurgery: using laboratory data to plan optimal treatment strategies	1	1
105	Minimally invasive surgery for paravertebral or psoas abscess with spinal tuberculosis - a long-term retrospective study of 106 cases	1	1
106	[Posterior debridement, interbody fusion, internal fixation for treatment of lumbar discitis]	1	1
107	Analysis of the Curative Effect of the Anterior Approach to the Lower Cervical Spine for Cervicothoracic Spinal Tuberculosis	1	1
108	Emergency 1-stage anterior approach for cervical spine infection complicated by epidural abscess	1	1
109	Anterior debridement, decompression, bone grafting, and instrumentation for lower cervical spine tuberculosis	1	1
110	[The autologous bundled multi-segment rib graft reconstruction for bone defects after thoracic spinal tuberculosis debridement]	1	1
111	Ultra-short-course chemotherapy for spinal tuberculosis: five years of observation	1	1
112	Active thoracic and lumbar spinal tuberculosis in children with kyphotic deformity treated by one-stage posterior instrumentation combined anterior debridement: preliminary study	1	1
113	Paraspinal textiloma after posterior lumbar surgery: a wolf in sheep's clothing	1	1
114	Analysis of perioperative clinical features and complications after orthopaedic surgery in rheumatoid arthritis patients treated with tocilizumab in a real-world setting: results from the multicentre TOcilizumab in Perioperative Period (TOPP) study	1	1
115	Usefulness of white blood cell differential for early diagnosis of surgical wound infection following spinal instrumentation surgery	1			1
116	[Treatment of senile spinal tuberculosis with posterior percutaneous pedicle screw fixation combined with local percutaneous endoscopic debridement]	1	1
117	Posterior intervertebral space debridement, annular bone grafting and instrumentation for treatment of lumbosacral tuberculosis	1	1
118	Anterior versus posterior fixation for the treatment of lumbar pyogenic vertebral osteomyelitis	1	1
119	[Clinical efficacy of posterior intervertebral surgery for treating single-segment thoracolumbar spinal tuberculosis]	1	1
120	Application of a modified thoracoabdominal approach that avoids cutting open the costal portion of diaphragm during anterior thoracolumbar spine surgery	1	1
121	Odontoid-sparing transnasal approach for drainage of craniocervical epidural abscess; a novel technique and review of the literature	1	1
122	One-stage posterior transforaminal lumbar debridement, 360° interbody fusion, and posterior instrumentation in treating lumbosacral spinal tuberculosis	1	1
123	Conservative Treatment of Spondylodiscitis: Possible Therapeutic Solution in Case of Failure of Standard Therapy	1	1
124	Debridement and spinal instrumentation as a single-stage procedure in bacterial spondylitis/spondylodiscitis	1	1
125	Late-onset neurological deficits induced by proximal adjacent segment degeneration related to severe post-tuberculous kyphotic deformities of the spine: a series of 7 cases and surgical correction concept	1	1
126	Single-stage treatment of pyogenic spinal infection with titanium mesh cages	1	1
127	Procalcitonin as an early predictor of postoperative infectious complications in patients with acute traumatic spinal cord injury	1					1
128	Syphilis of the lumbar spine: A case report and review of the literature	1	1
129	Spinal epidural abscess and meningitis following short-term epidural catheterisation for postoperative analgaesia	1	1
130	Direct lateral retroperitoneal approach for the surgical treatment of lumbar discitis and osteomyelitis	1	1
131	One-stage posterior procedure in treating active thoracic spinal tuberculosis: a retrospective study	1	1
132	Spinal epidural abscesses: clinical manifestations, prognostic factors, and outcomes	1			1
133	Comparison of Serum CRP and Procalcitonin in Patients after Spine Surgery	1				1
134	Surgical debridement with retention of spinal instrumentation and long-term antimicrobial therapy for multidrug-resistant surgical site infections after spinal surgery: a case series	1	1
135	One-stage posterior surgical treatment for lumbosacral tuberculosis with major vertebral body loss and kyphosis	1	1
136	Efficacy of Antibiotics Sprayed into Surgical Site for Prevention of the Contamination in the Spinal Surgery	1				1
137	Transforaminal lumbar interbody debridement and fusion for the treatment of infective spondylodiscitis in the lumbar spine	1	1
138	[Surgical treatment of postoperative deep wound infection after posterior lumbar interlumbar fusion of the lumbar stenosis]	1		1	,
139	Unexplained pain after THR: what should i do?	1	1
140	The efficacy of local continuous chemotherapy and postural drainage in combination with one-stage posterior surgery for the treatment of lumbar spinal tuberculosis	1	1
141	Surgical treatment of infectious spondylitis in patients undergoing hemodialysis therapy	1	1
142	Endoscopic Decompression Can Be Effective for Diagnosing and Treating Tubercular Spondylodiskitis with Early Epidural Spinal Compression: A Retrospective Study of 18 Cases	1	1
143	Noninfectious prevertebral soft-tissue inflammation and hematoma eliciting swelling after anterior cervical discectomy and fusion	1	1
144	Posterior Only Approach for Lumbar Pyogenic Spondylitis With Short Instrumentation and Prolonged Suction Drainage	1	1
145	Minimally invasive dorsal percutaneous spondylodesis for the treatment of adult pyogenic spondylodiscitis	1	1
146	Long-term intravenous administration of antibiotics for lumbar spinal surgery prolongs the duration of hospital stay and time to normalize body temperature after surgery	1				1
147	Minimally invasive surgery through the interlaminar approach in the treatment of spinal tuberculosis: A retrospective study of 31 patients	1	1
148	Patients' safety: is there a systemic release of gentamicin by gentamicin-coated tibia nails in clinical use?	1	1
149	Application of Intraoperative CT-Guided Navigation in Simultaneous Minimally Invasive Anterior and Posterior Surgery for Infectious Spondylitis	1	1
150	Complete debridement for treatment of thoracolumbar spinal tuberculosis: a clinical curative effect observation	1	1
151	[Therapeutic evaluation of intertransverse bone graft for single segmental thoracic spinal tuberculosis]	1	1
152	Aseptic intrafascial and extrafascial abscesses 10 years after a 2-level DIAM insertion procedure	1	1
153	Monitoring of blood parameters following anterior cervical fusion	1					1
154	Two-stage management for vertebral osteomyelitis and epidural abscess: technical note	1	1
155	Intervertebral focal surgery for the treatment of non-contiguous multifocal spinal tuberculosis	1	1
156	Clinical efficacy and safety of ultra-short-course chemotherapy in treatment of spinal tuberculosis after complete debridement: an observational study	1	1
157	Percutaneous posterior instrumentation followed by direct lateral interbody fusion for lumbar infectious spondylitis	1	1
158	Suction Drain Tip Culture after Spine Surgery: Can It Predict a Surgical Site Infection?	1			1
159	Anterior debridement and fusion followed by posterior pedicle screw fixation in pyogenic spondylodiscitis: autologous iliac bone strut versus cage	1	1
160	One-stage Surgical Management for Lumbar Brucella Spondylitis by Posterior Debridement, Autogenous Bone Graft and Instrumentation: A Case Series of 24 Patients	1	1
161	One-stage posterior-only approach in surgical treatment of single-segment thoracic spinal tuberculosis with neurological deficits in adults: a retrospective study of 34 cases	1	1
162	Surgical treatment for delayed pyogenic spondylitis after percutaneous vertebroplasty and kyphoplasty. Report of 4 cases	1			1
163	The post-operative changes in the level of inflammatory markers after posterior lumbar interbody fusion	1					1
164	Comparative study on the efficacy of two-staged (posterior followed by anterior) surgical treatment using spinal instrumentation on pyogenic and tuberculotic spondylitis	1	1
165	Intraspinal canal rod migration causing late-onset paraparesis 8 years after scoliosis surgery	1	1
166	Single-level lumbar pyogenic spondylodiscitis treated with mini-open anterior debridement and fusion in combination with posterior percutaneous fixation via a modified anterior lumbar interbody fusion approach	1	1
167	Computed tomography-guided percutaneous focal catheter infusion in the treatment of spinal tuberculosis	1	1
168	Percutaneous vertebral body cement augmentation for back pain related to occult osteomyelitis/diskitis	1	1
169	Thoracolumbar spinal tuberculosis with psoas abscesses treated by one-stage posterior transforaminal lumbar debridement, interbody fusion, posterior instrumentation, and postural drainage	1	1
170	[The course of inflammatory mediators after elective orthopedic interventions]	1					1
171	Single-stage epidural catheter lavage with posterior spondylodesis in lumbar pyogenic spondylodiscitis with multilevel epidural abscess formation	1	1
172	Pyogenic vertebral osteomyelitis: identification of microorganism and laboratory markers used to predict clinical outcome	1			1
173	[EFFECTIVENESS OF POSTERIOR UNILATERAL TRANSPEDICULAR DEBRIDEMENT, BONE GRAFT FUSION, AND PEDICLE SCREW FIXATION FOR THORACOLUMBAL TUBERCULOSIS]	1	1
174	Single-stage posterior debridement and transforaminal lumbar interbody fusion with autogenous bone grafting and posterior instrumentation in the surgical management of lumbar tuberculosis	1	1
175	The use of external fixation for the treatment of spine infection with Actinomyces bacillus	1	1
176	[Treatment of lumbar tuberculosis with percutaneous pedicle screw internal fixation and minimally invasive lateral small incisions lesion debridement and bone graft fusion via dilated channels]	1	1
177	Early surgery with antibiotic medication was effective and efficient in treating pyogenic spondylodiscitis	1			1
178	The surgical treatment of pyogenic spondylitis using posterior instrumentation without anterior debridement	1	1
179	Rifapentine Polylactic Acid Sustained-Release Microsphere Complex for Spinal Tuberculosis Therapy: Preparation, in vitro and in vivo Studies	1	1
180	Epidural abscess and discitis complicating instrumented posterior lumbar interbody fusion: a case report	1				1
181	[Comparison of traumatic related index in serum between minimally invasive and open transforaminal lumbar interbody fusion for tissue injury]	1		1
182	Application of Oblique Lateral Interbody Fusion in Treatment of Lumbar Spinal Tuberculosis in Adults	1	1
183	[Efficacy of 3D print guide technique in one stage posterior approach for the treatment of cervical and thoracic tuberculosis with kyphosis]	1	1
184	Single-stage posterior-only debridement, decompression and interbody fusion for the treatment of thoracolumbar spinal tuberculosis complicated with psoas abscesses	1	1
185	Late-onset deep surgical-site infection after posterior lumbar interbody fusion in a patient treated with tocilizumab; unusual changes in inflammatory markers	1	1
186	Lymphopenia at 4 Days Postoperatively Is the Most Significant Laboratory Marker for Early Detection of Surgical Site Infection Following Posterior Lumbar Instrumentation Surgery	1					1
187	A clinical study of internal fixation, debridement and interbody thoracic fusion to treat thoracic tuberculosis via posterior approach only	1	1
188	Osteomyelitis of multiple lumbar vertebrae associated with infected aortic aneurysm: a case report	1	1
189	One-stage posterior debridement, autogenous spinous process bone graft and instrumentation for single segment lumbar pyogenic spondylitis	1	1
ALL FIELDS	POSTOPERATIVE SPINAL INFECTION
TITLE	CRP
DATE	1984-january-01 UP TO April 4th 2021
RESULTS
		TOTAL	TITLE EXCLUSION	ABSTRACT EXCLUSION	FUL-TEXT EXCLUSSION	INCLUDED	REPEATED	SUM
	ARTICULOS	142	85	2	4	1	50	142
1	Clinical presentation and diagnosis of acute postoperative spinal implant infection (PSII)	1					1
2	Spontaneous spondylodiscitis: review, incidence, management, and clinical outcome in 44 patients	1	1
3	Postoperative lymphocyte percentage and neutrophil-lymphocyte ratio are useful markers for the early prediction of surgical site infection in spinal decompression surgery	1					1
4	Incidence of microbiological contamination of local bone autograft used in posterior lumbar interbody fusion and its association with postoperative spinal infection	1	1
5	Normal range of the inflammation related laboratory findings and predictors of the postoperative infection in spinal posterior fusion surgery	1					1
6	Deep spinal infection in instrumented spinal surgery: diagnostic factors and therapy	1			1
7	36th International Symposium on Intensive Care and Emergency Medicine : Brussels, Belgium. 15-18 March 2016	1	1
8	Factors predicting surgical site infection after posterior lumbar surgery: A multicenter retrospective study	1					1
9	Lymphocyte Count at 4 Days Postoperatively and CRP Level at 7 Days Postoperatively: Reliable and Useful Markers for Surgical Site Infection Following Instrumented Spinal Fusion	1					1
10	Infection with spinal instrumentation: Review of pathogenesis, diagnosis, prevention, and management	1					1
11	Postoperative Kinetics of C-Reactive Protein and Erythrocyte Sediment Rate in One-, Two-, and Multilevel Posterior Spinal Decompressions and Instrumentations	1					1
12	Usefulness of inflammatory markers and clinical manifestation for an earlier method to diagnosis surgical site infection after spinal surgery	1					1
13	Increased interleukin-6 and C-reactive protein levels after instrumented lumbar spine fusion in older patients	1					1
14	Postoperative spinal infection mimicking systemic vasculitis with titanium-spinal implants	1		1
15	C-reactive protein misdiagnoses delayed postoperative spinal implant infections in patients with low-virulent microorganisms	1					1
16	Efficacy of Biportal Endoscopic Spine Surgery for Lumbar Spinal Stenosis	1	1
17	Percutaneous endoscopic discectomy might be effective in selected cases of pyogenic spondylitis	1	1
18	Comparison of anterior transthoracic debridement and fusion with posterior transpedicular debridement and fusion in the treatment of mid-thoracic spinal tuberculosis in adults	1	1
19	Sonication of removed implants improves microbiological diagnosis of postoperative spinal infections	1			1
20	Evaluation of the clinical use of the ETN PROtect® in non-union therapy	1	1
21	Comparison of single posterior debridement, bone grafting and instrumentation with single-stage anterior debridement, bone grafting and posterior instrumentation in the treatment of thoracic and thoracolumbar spinal tuberculosis	1	1
22	One-stage posterior debridement and single-segment interbody fusion for treating mono-segmental lumbar and lumbosacral spinal tuberculosis in adults following minimum 5-year follow-up	1	1
23	Compression therapy following posterior lumbar interbody fusion: a prospective, randomized, clinical study	1	1
24	[Effect of surgical timing on effectiveness of thoracic spinal tuberculosis with myelopathy]	1	1
25	Sustained Postoperative Fever Without Evident Cause After Spine Instrumentation as an Indicator of Surgical Site Infection	1					1
26	Surgical site infection in spinal surgery: detection and management based on serial C-reactive protein measurements	1					1
27	Comparison of MRI, [(18)F]FDG PET/CT, and (99m)Tc-UBI 29-41 scintigraphy for postoperative spondylodiscitis-a prospective multicenter study	1			1
28	[Application value of immature granulocyte count in predicting early infection after spinal operation]	1					1
29	Body Mass Index and Modified Glasgow Prognostic Score Are Useful Predictors of Surgical Site Infection After Spinal Instrumentation Surgery: A Consecutive Series	1					1
30	Elevated serum lactoferrin and neopterin are associated with postoperative infectious complications in patients with acute traumatic spinal cord injury	1					1
31	[C-reactive protein, leukocyte count and D-dimer monitoring after orthopedic surgery: early diagnosis of infectious or thromboembolic complications. Part one: C-reactive protein and leukocyte count as an aid in diagnosing postoperative infection]	1					1
32	Unilateral or Bilateral Percutaneous Endoscopic Debridement and Lavage Treatment for Lumbar Spinal Tuberculosis	1	1
33	Decompression alone versus fusion for pyogenic spondylodiscitis	1	1
34	Smith-Petersen osteotomy combined with anterior debridement and allografting for active thoracic and lumbar spinal tuberculosis with kyphotic deformity in young children: A prospective study and literature review	1	1
35	Post-operative spondylodiscitis	1	1
36	Treatment of single-segment suppurative spondylitis with the transforaminal endoscopic focal cleaning and drainage	1	1
37	Value of procalcitonin as a marker of surgical site infection following spinal surgery	1					1
38	Primary cervical osteomyelitis	1	1
39	Percutaneous Pedicle Screw Fixation Alone Versus Debridement and Fusion Surgery for the Treatment of Early Spinal Tuberculosis: A Retrospective Cohort Study	1	1
40	The diagnostic value of soluble urokinase-type plasminogen activator receptor (suPAR) for the discrimination of vertebral osteomyelitis and degenerative diseases of the spine	1					1
41	Postoperative changes of early-phase inflammatory indices after uncomplicated anterior cervical discectomy and fusion using allograft and demineralised bone matrix	1					1
42	[Treatment of thoracolumbar spinal tuberculosis by posterior focus debridement and bone grafting and fixation combined with psoas abscess debridement and local chemotherapy via different approachs]	1	1
43	Retrospective study to evaluate the clinical significance of a second rise in C-reactive protein level following instrumented spinal fusion surgery	1					1
44	Added value of [(18)F]fluorodeoxyglucose positron emission tomography/computed tomography for the diagnosis of post-operative instrumented spine infection	1					1
45	[Application of small incision approach in anterior surgery of thoracic and lumbar spinal tuberculosis]	1	1
46	Minimally Invasive Surgery Oblique Lumbar Interbody Debridement and Fusion for the Treatment of Lumbar Spondylodiscitis	1	1
47	CRP and leukocyte-count after lumbar spine surgery: fusion vs. nucleotomy	1					1
48	Oblique lateral interbody fusion combined percutaneous pedicle screw fixation in the surgical treatment of single-segment lumbar tuberculosis: A single-center retrospective comparative study	1	1
49	Comparison between titanium mesh and autogenous iliac bone graft to restore vertebral height through posterior approach for the treatment of thoracic and lumbar spinal tuberculosis	1	1
50	Comparison of Lavage Techniques for Preventing Incision Infection Following Posterior Lumbar Interbody Fusion	1					1
51	Postoperative anterior spondylodiscitis after posterior pedicle screw instrumentation	1					1
52	Percutaneous suction and irrigation for the treatment of recalcitrant pyogenic spondylodiscitis	1	1
53	The use of CaSO(4) drug delivery system in transforaminal lumbar interbody fusion for spinal brucellosis	1	1
54	[Eearly clinical effects of percutaneous endoscopic focal cleaning and drainage in the treatment of single-level suppurative spondylitis]	1	1
55	Comparison of postoperative values for C-reactive protein in minimally invasive and open lumbar spinal fusion surgery	1					1
56	Predictive value of post-operative neutrophil/lymphocyte count ratio for surgical site infection in patients following posterior lumbar spinal surgery	1					1
57	White Blood Cell Count and C-Reactive Protein Variations After Posterior Surgery With Intraoperative Radiotherapy for Spinal Metastasis	1	1
58	Analysis of Treatment and Prognosis of 863 Patients with Spinal Tuberculosis in Guizhou Province	1	1
59	The outcome of intervertebral surgery in the treatment of lumbar tuberculosis in children: A case series and long-term follow-up	1	1
60	[Polymethylmethacrylate-augmented screw fixation in treatment of senile thoracolumbar tuberculosis combined with severe osteoporosis]	1	1
61	[Comparison of short-term effectiveness of structural and non-structural bone graft fusion in treatment of single segment thoracic tuberculosis]	1	1
62	Comparison of three different bone graft methods for single segment lumbar tuberculosis: A retrospective single-center cohort study	1	1
63	Variation of C-Reactive Protein and White Blood Cell Counts in Spinal Operation: Primary Fusion Surgery Versus Revision Fusion Surgery	1					1
64	[One-stage posterior debridement combined with lumbar-ilium fixation and bone graft fusion for the treatment of lumbosacral tuberculosis]	1	1
65	[Clinical efficacy of posterior intervertebral surgery for treating single-segment thoracolumbar spinal tuberculosis]	1	1
66	Revision spine surgery in patients without clinical signs of infection: How often are there occult infections in removed hardware?	1					1
67	Comparison of the Clinical Efficacy of 3 Surgical Methods for Treating Spinal Tuberculosis in Children	1	1
68	Anterior cervical spine surgery for the treatment of subaxial cervical spondylodiscitis: a report of 30 consecutive patients	1	1
69	One-stage posterior surgical management of lumbosacral spinal tuberculosis with nonstructural autograft	1	1
70	Tumoral Calcinosis of Thoracic Spine Associated with Vertebral Fracture and Inflammatory Reactions	1	1
71	Percutaneous discectomy and drainage for postoperative intervertebral discitis	1				1
72	Minimally invasive far lateral debridement combined with posterior instrumentation for thoracic and lumbar tuberculosis without severe kyphosis	1	1
73	One-stage Debridement via Oblique Lateral Interbody Fusion Corridor Combined with Posterior Pedicle Screw Fixation in Treating Spontaneous Lumbar Infectious Spondylodiscitis: A Case Series	1					1
74	[Early treatment of postoperative pyogenic infection in patients with lumbar disc diseases]	1		1
75	A comparative study to evaluate the feasibility of preoperative percutaneous catheter drainage for the treatment of lumbar spinal tuberculosis with psoas abscess	1	1
76	[Feasibility study of preoperative percutaneous catheter drainage in the treatment of lumbar tuberculosis with psoas abscess]	1	1
77	Spondylodiscitis by drug-multiresistant bacteria: a single-center experience of 25 cases	1	1
78	Minimum 5-Year Follow-Up Outcomes for Comparison Between Titanium Mesh Cage and Allogeneic Bone Graft to Reconstruct Anterior Column Through Posterior Approach for the Surgical treatment of Thoracolumbar Spinal Tuberculosis with Kyphosis	1	1
79	Analysis of the Curative Effect of the Anterior Approach to the Lower Cervical Spine for Cervicothoracic Spinal Tuberculosis	1	1
80	Is duration of preoperative anti-tuberculosis treatment a risk factor for postoperative relapse or non-healing of spinal tuberculosis?	1	1
81	Transverse process strut and titanium mesh cages in the stability reconstruction of thoracic single segment tuberculosis: a retrospective single-center cohort study	1	1
82	Surgical outcomes of infectious spondylitis after vertebroplasty, and comparisons between pyogenic and tuberculosis	1	1
83	Comparative analysis of the efficacy of a transverse process bone graft with other bone grafts in the treatment of single-segment thoracic spinal tuberculosis	1	1
84	Comparison of Serum CRP and Procalcitonin in Patients after Spine Surgery	1					1
85	Procalcitonin as an early predictor of postoperative infectious complications in patients with acute traumatic spinal cord injury	1					1
86	The usefulness of serum amyloid A as a postoperative inflammatory marker after posterior lumbar interbody fusion	1					1
87	Bacterial wound contamination during simple and complex spinal procedures. A prospective clinical study	1					1
88	Emergency 1-stage anterior approach for cervical spine infection complicated by epidural abscess	1	1
89	Late-onset neurological deficits induced by proximal adjacent segment degeneration related to severe post-tuberculous kyphotic deformities of the spine: a series of 7 cases and surgical correction concept	1	1
90	Analysis of perioperative clinical features and complications after orthopaedic surgery in rheumatoid arthritis patients treated with tocilizumab in a real-world setting: results from the multicentre TOcilizumab in Perioperative Period (TOPP) study	1	1
91	Single-stage posterior-only approach treating single-segment thoracic tubercular spondylitis	1	1
92	Usefulness of white blood cell differential for early diagnosis of surgical wound infection following spinal instrumentation surgery	1					1
93	Posterior intervertebral space debridement, annular bone grafting and instrumentation for treatment of lumbosacral tuberculosis	1	1
94	Use of C-reactive protein after spinal surgery: comparison with erythrocyte sedimentation rate as predictor of early postoperative infectious complications	1					1
95	One-stage posterior transforaminal lumbar debridement, 360° interbody fusion, and posterior instrumentation in treating lumbosacral spinal tuberculosis	1	1
96	[Surgical treatment of postoperative deep wound infection after posterior lumbar interlumbar fusion of the lumbar stenosis]	1					1
97	Direct lateral retroperitoneal approach for the surgical treatment of lumbar discitis and osteomyelitis	1	1
98	Single-stage treatment of pyogenic spinal infection with titanium mesh cages	1	1
99	[The autologous bundled multi-segment rib graft reconstruction for bone defects after thoracic spinal tuberculosis debridement]	1	1
100	[Treatment of senile spinal tuberculosis with posterior percutaneous pedicle screw fixation combined with local percutaneous endoscopic debridement]	1	1
101	Conservative Treatment of Spondylodiscitis: Possible Therapeutic Solution in Case of Failure of Standard Therapy	1	1
102	[Lung protective ventilation in elderly patients undergoing spinal operation in the prone position: a randomized controlled trial]	1	1
103	Serum C-reactive protein levels correlate with clinical response in patients treated with antibiotics for wound infections after spinal surgery	1					1
104	Monitoring of blood parameters following anterior cervical fusion	1					1
105	Efficacy of Antibiotics Sprayed into Surgical Site for Prevention of the Contamination in the Spinal Surgery	1					1
106	Long-term intravenous administration of antibiotics for lumbar spinal surgery prolongs the duration of hospital stay and time to normalize body temperature after surgery	1					1
107	[Therapeutic evaluation of intertransverse bone graft for single segmental thoracic spinal tuberculosis]	1	1
108	Postoperative spondylodiscitis. A review of 24 consecutive patients	1			1
109	The post-operative changes in the level of inflammatory markers after posterior lumbar interbody fusion	1					1
110	[Effect of hypervolemic hemodilution on C-reactive protein level in patients receiving spinal surgery]	1					1
111	Minimally invasive retroperitoneoscopic surgery for psoas abscess with thoracolumbar tuberculosis	1	1
112	[Surgical treatment of spinal infections]	1	1
113	One-stage extreme lateral interbody fusion and percutaneous pedicle screw fixation in lumbar spine tuberculosis	1	1
114	Aseptic intrafascial and extrafascial abscesses 10 years after a 2-level DIAM insertion procedure	1	1
115	C-reactive protein in spinal surgery: more predictive than prehistoric	1					1
116	Noninfectious prevertebral soft-tissue inflammation and hematoma eliciting swelling after anterior cervical discectomy and fusion	1	1
117	[Clinical results of the patients with severe kyphosis and paraplegia in different spine segment due to tuberculosis of thoracic and lumbar treated by one stage posterior surgical procedure to debriment of lesion bone fusion with internal fixation by pedicle screw system]	1	1
118	Clinical outcome of posterolateral endoscopic surgery for pyogenic spondylodiscitis: results of 15 patients with serious comorbid conditions	1	1
119	Neurological Recovery Determined by C-Reactive Protein, Erythrocyte Sedimentation Rate and Two Different Posterior Decompressive Surgical Procedures: A Retrospective Clinical Study of Patients with Spinal Tuberculosis	1					1
120	Clinical efficacy and safety of ultra-short-course chemotherapy in treatment of spinal tuberculosis after complete debridement: an observational study	1	1
121	[The course of inflammatory mediators after elective orthopedic interventions]	1					1
122	[EFFECTIVENESS OF POSTERIOR UNILATERAL TRANSPEDICULAR DEBRIDEMENT, BONE GRAFT FUSION, AND PEDICLE SCREW FIXATION FOR THORACOLUMBAL TUBERCULOSIS]	1	1
123	Single-level lumbar pyogenic spondylodiscitis treated with mini-open anterior debridement and fusion in combination with posterior percutaneous fixation via a modified anterior lumbar interbody fusion approach	1	1
124	Spinal seeding of anaplastic ependymoma mimicking fungal meningitis. A case report and review of the literature	1	1
125	Pyogenic vertebral osteomyelitis: identification of microorganism and laboratory markers used to predict clinical outcome	1					1
126	One-stage posterior-only approach in surgical treatment of single-segment thoracic spinal tuberculosis with neurological deficits in adults: a retrospective study of 34 cases	1	1
127	Lymphopenia and Elevated Blood C-Reactive Protein Levels at Four Days Postoperatively Are Useful Markers for Early Detection of Surgical Site Infection Following Posterior Lumbar Instrumentation Surgery	1					1
128	Thoracolumbar spinal tuberculosis with psoas abscesses treated by one-stage posterior transforaminal lumbar debridement, interbody fusion, posterior instrumentation, and postural drainage	1	1
129	[Comparison of traumatic related index in serum between minimally invasive and open transforaminal lumbar interbody fusion for tissue injury]	1					1
130	Early surgery with antibiotic medication was effective and efficient in treating pyogenic spondylodiscitis	1					1
131	Single-stage posterior-only debridement, decompression and interbody fusion for the treatment of thoracolumbar spinal tuberculosis complicated with psoas abscesses	1	1
132	Surgical treatment with spinal instrumentation for pyogenic spondylodiscitis due to methicillin-resistant Staphylococcus aureus (MRSA): a report of five cases	1	1
133	[Efficacy of 3D print guide technique in one stage posterior approach for the treatment of cervical and thoracic tuberculosis with kyphosis]	1	1
134	Rifapentine Polylactic Acid Sustained-Release Microsphere Complex for Spinal Tuberculosis Therapy: Preparation, in vitro and in vivo Studies	1	1
135	[Treatment of lumbar tuberculosis with percutaneous pedicle screw internal fixation and minimally invasive lateral small incisions lesion debridement and bone graft fusion via dilated channels]	1	1
136	Late-onset deep surgical-site infection after posterior lumbar interbody fusion in a patient treated with tocilizumab; unusual changes in inflammatory markers	1	1
137	Lymphopenia at 4 Days Postoperatively Is the Most Significant Laboratory Marker for Early Detection of Surgical Site Infection Following Posterior Lumbar Instrumentation Surgery	1					1
138	Application of Oblique Lateral Interbody Fusion in Treatment of Lumbar Spinal Tuberculosis in Adults	1	1
139	One-stage posterior debridement, autogenous spinous process bone graft and instrumentation for single segment lumbar pyogenic spondylitis	1	1
140	[22-year-old patient with left groin pain]	1	1
141	A clinical study of internal fixation, debridement and interbody thoracic fusion to treat thoracic tuberculosis via posterior approach only	1	1
142	[A case of spinal epidural abscess in a renal transplant recipient]	1	1
ALL FIELDS	POSTOPERATIVE SPINAL INFECTION
TITLE	ERYTHROCYTE SEDIMENTATION RATE
DATE	1984-january-01 UP TO April 4th 2021
RESULTS
		TOTAL	TITLE EXCLUSION	ABSTRACT EXCLUSION	FUL-TEXT EXCLUSSION	INCLUDED	REPEATED	SUM
	ARTICULOS	190	154	2	5	2	27	190
1	Spontaneous spondylodiscitis: review, incidence, management, and clinical outcome in 44 patients	1	1
2	Postoperative Kinetics of C-Reactive Protein and Erythrocyte Sediment Rate in One-, Two-, and Multilevel Posterior Spinal Decompressions and Instrumentations	1					1
3	The utility of erythrocyte sedimentation rate values and white blood cell counts after spinal deformity surgery in the early (≤3 months) post-operative period	1			1
4	Postoperative Spine Infection: Diagnosis and Management	1	1
5	Use of C-reactive protein after spinal surgery: comparison with erythrocyte sedimentation rate as predictor of early postoperative infectious complications	1					1
6	Quantitation of C-reactive protein levels and erythrocyte sedimentation rate after spinal surgery	1					1
7	Factors predicting surgical site infection after posterior lumbar surgery: A multicenter retrospective study	1					1
8	Incidence of microbiological contamination of local bone autograft used in posterior lumbar interbody fusion and its association with postoperative spinal infection	1		1
9	Normal range of the inflammation related laboratory findings and predictors of the postoperative infection in spinal posterior fusion surgery	1					1
10	Neurological Recovery Determined by C-Reactive Protein, Erythrocyte Sedimentation Rate and Two Different Posterior Decompressive Surgical Procedures: A Retrospective Clinical Study of Patients with Spinal Tuberculosis	1					1
11	Anterior debridement, decompression, fusion and instrumentation for lower cervical spine tuberculosis	1	1
12	Postoperative infections of the spine	1	1
13	Empyema and pyogenic spondylitis caused by direct Streptococcus gordonii infection after a compression fracture: a case report	1	1
14	Comparison of pyogenic postoperative and native vertebral osteomyelitis	1					1
15	One-stage posterior debridement and single-segment interbody fusion for treating mono-segmental lumbar and lumbosacral spinal tuberculosis in adults following minimum 5-year follow-up	1	1
16	Standalone Instrumented Posterior Approach Used as Universal Approach for Tuberculosis Spondylodiscitis	1	1
17	Erythrocyte sedimentation rate after lumbar spine surgery	1				1
18	Surgical treatment of thoracolumbar spinal tuberculosis-a multicentre, retrospective, case-control study	1	1
19	The reasons and clinical treatments of postoperative relapse of Pott's disease	1	1
20	Compression therapy following posterior lumbar interbody fusion: a prospective, randomized, clinical study	1	1
21	[Effect of surgical timing on effectiveness of thoracic spinal tuberculosis with myelopathy]	1	1
22	Management of postprocedural discitis	1	1
23	[To explore the relation between erythrocyte sedimentation rate and postoperative recurrence of spinal tuberculosis]	1	1
24	Transforaminal Posterior Approach Is Effective for Treatment of Lower Thoracic Spine Spondylodiscitis	1	1
25	Postoperative wound infections of the spine	1	1
26	Body Mass Index and Modified Glasgow Prognostic Score Are Useful Predictors of Surgical Site Infection After Spinal Instrumentation Surgery: A Consecutive Series	1					1
27	Treatment of single-segment suppurative spondylitis with the transforaminal endoscopic focal cleaning and drainage	1	1
28	Percutaneous Pedicle Screw Fixation Alone Versus Debridement and Fusion Surgery for the Treatment of Early Spinal Tuberculosis: A Retrospective Cohort Study	1	1
29	Value of procalcitonin as a marker of surgical site infection following spinal surgery	1					1
30	Unilateral or Bilateral Percutaneous Endoscopic Debridement and Lavage Treatment for Lumbar Spinal Tuberculosis	1	1
31	Smith-Petersen osteotomy combined with anterior debridement and allografting for active thoracic and lumbar spinal tuberculosis with kyphotic deformity in young children: A prospective study and literature review	1	1
32	One-Stage Surgical Treatment for Consecutive Multisegment Thoracic Spinal Tuberculosis with Kyphosis by Posterior-Only Debridement, Interbody Fusion, and Instrumentation	1	1
33	[Application of small incision approach in anterior surgery of thoracic and lumbar spinal tuberculosis]	1	1
34	The efficacy of allograft bone using titanium mesh in the posterior-only surgical treatment of thoracic and thoracolumbar spinal tuberculosis	1	1
35	Spinal epidural abscess in adults	1	1
36	[Comparison of short-term effectiveness of structural and non-structural bone graft fusion in treatment of single segment thoracic tuberculosis]	1	1
37	Analysis of Treatment and Prognosis of 863 Patients with Spinal Tuberculosis in Guizhou Province	1	1
38	A multicenter retrospective research of anterior debridement, decompression, bone grafting, and instrumentation for cervical tuberculosis	1	1
39	Comparison of Lavage Techniques for Preventing Incision Infection Following Posterior Lumbar Interbody Fusion	1					1
40	Elevated serum lactoferrin and neopterin are associated with postoperative infectious complications in patients with acute traumatic spinal cord injury	1					1
41	Comparison between titanium mesh and autogenous iliac bone graft to restore vertebral height through posterior approach for the treatment of thoracic and lumbar spinal tuberculosis	1	1
42	Minimally Invasive Surgery Oblique Lumbar Interbody Debridement and Fusion for the Treatment of Lumbar Spondylodiscitis	1	1
43	Percutaneous suction and irrigation for the treatment of recalcitrant pyogenic spondylodiscitis	1	1
44	Postoperative changes of early-phase inflammatory indices after uncomplicated anterior cervical discectomy and fusion using allograft and demineralised bone matrix	1					1
45	Bilateral costotransverse and local continuous chemotherapy approach for debridement, fixation, and fusion of contiguous multisegmental thoracic spinal tuberculosis: A retrospective study	1	1
46	[Treatment of thoracolumbar spinal tuberculosis by posterior focus debridement and bone grafting and fixation combined with psoas abscess debridement and local chemotherapy via different approachs]	1	1
47	[Eearly clinical effects of percutaneous endoscopic focal cleaning and drainage in the treatment of single-level suppurative spondylitis]	1	1
48	The outcome of intervertebral surgery in the treatment of lumbar tuberculosis in children: A case series and long-term follow-up	1	1
49	Oblique lateral interbody fusion combined percutaneous pedicle screw fixation in the surgical treatment of single-segment lumbar tuberculosis: A single-center retrospective comparative study	1	1
50	Postoperative anterior spondylodiscitis after posterior pedicle screw instrumentation	1					1
51	One-stage posterior approach and combined interbody and posterior fusion for thoracolumbar spinal tuberculosis with kyphosis in children	1	1
52	Comparison of three different bone graft methods for single segment lumbar tuberculosis: A retrospective single-center cohort study	1	1
53	Deep infection in total hip arthroplasty	1	1
54	Is It Necessary to Perform the Second Surgery Stage of Anterior Debridement in the Treatment of Spinal Tuberculosis?	1	1
55	Analysis and therapeutic schedule of the postoperative recurrence of bone tuberculosis	1	1
56	Comparison of the Clinical Efficacy of 3 Surgical Methods for Treating Spinal Tuberculosis in Children	1	1
57	[Feasibility study of preoperative percutaneous catheter drainage in the treatment of lumbar tuberculosis with psoas abscess]	1	1
58	Management of lumbar spondylodiscitis developing after laparoscopic sacrohysteropexy with a mesh: A case report and review of the literature	1	1
59	[Polymethylmethacrylate-augmented screw fixation in treatment of senile thoracolumbar tuberculosis combined with severe osteoporosis]	1	1
60	One-stage Debridement via Oblique Lateral Interbody Fusion Corridor Combined with Posterior Pedicle Screw Fixation in Treating Spontaneous Lumbar Infectious Spondylodiscitis: A Case Series	1					1
61	Normal behavior of plasma procalcitonin in adolescents undergoing surgery for scoliosis	1					1
62	Surgical treatment of sacroiliac joint infection	1	1
63	Debridement, internal fixation, and reconstruction using titanium mesh for the surgical treatment of thoracic and lumbar spinal tuberculosis via a posterior-only approach: a 4-year follow-up of 28 patients	1	1
64	[One-stage posterior debridement combined with lumbar-ilium fixation and bone graft fusion for the treatment of lumbosacral tuberculosis]	1	1
65	[Minimal invasive surgery-transforaminal lumbar interbody fusion combined with expanded pedicle screw through Mast Quadrant channel for the treatment of senile pyogenic discitis and vertebral osteomyelitis]	1	1
66	The safety and efficacy of cadaveric allografts and titanium cage as a fusion substitutes in pyogenic osteomyelitis	1	1
67	Anterior versus posterior fixation for the treatment of lumbar pyogenic vertebral osteomyelitis	1	1
68	[Observation of body temperature and erythrocyte sedimentation rate in spinal tuberculosis patients with anterior interbody autograft and internal fixation]	1	1
69	Treatment Strategy and Outcomes in Patients with Hematogenous Culture-Negative Pyogenic Vertebral Osteomyelitis	1		1
70	Minimum 5-Year Follow-Up Outcomes for Comparison Between Titanium Mesh Cage and Allogeneic Bone Graft to Reconstruct Anterior Column Through Posterior Approach for the Surgical treatment of Thoracolumbar Spinal Tuberculosis with Kyphosis	1	1
71	Early-phase enhanced inflammatory reaction after spinal instrumentation surgery	1					1
72	Minimally invasive surgery for paravertebral or psoas abscess with spinal tuberculosis - a long-term retrospective study of 106 cases	1	1
73	The role of single-stage posterior debridement, interbody fusion with titanium mesh cages and short-segment instrumentation in thoracic and lumbar spinal tuberculosis	1	1
74	Comparative analysis of the efficacy of a transverse process bone graft with other bone grafts in the treatment of single-segment thoracic spinal tuberculosis	1	1
75	[Application of cortical bone trajectory screw in elderly patients with lumbar tuberculosis]	1	1
76	Postoperative intervertebral disc space infection	1	1
77	Transforaminal lumbar interbody debridement and fusion for the treatment of infective spondylodiscitis in the lumbar spine	1	1
78	A comparative study to evaluate the feasibility of preoperative percutaneous catheter drainage for the treatment of lumbar spinal tuberculosis with psoas abscess	1	1
79	Conservative Treatment of Spondylodiscitis: Possible Therapeutic Solution in Case of Failure of Standard Therapy	1	1
80	Single-stage posterior-only approach treating single-segment thoracic tubercular spondylitis	1	1
81	Analysis of the Curative Effect of the Anterior Approach to the Lower Cervical Spine for Cervicothoracic Spinal Tuberculosis	1	1
82	One-stage posterior approach for treating multilevel noncontiguous thoracic and lumbar spinal tuberculosis	1	1
83	Bacterial wound contamination during simple and complex spinal procedures. A prospective clinical study	1					1
84	Pyogenic vertebral osteomyelitis	1	1
85	360-degree cervical spinal arthrodesis for treatment of pediatric cervical spinal tuberculosis with kyphosis	1	1
86	The clinical outcomes and surgical strategy for cervical spine tuberculosis: A retrospective study in 78 cases	1	1
87	Outcomes of radical debridement versus no debridement for the treatment of thoracic and lumbar spinal tuberculosis	1	1
88	Active thoracic and lumbar spinal tuberculosis in children with kyphotic deformity treated by one-stage posterior instrumentation combined anterior debridement: preliminary study	1	1
89	[Clinical efficacy of posterior intervertebral surgery for treating single-segment thoracolumbar spinal tuberculosis]	1	1
90	Surgical treatment of thoracic spinal tuberculosis with adjacent segments lesion via one-stage transpedicular debridement, posterior instrumentation and combined interbody and posterior fusion, a clinical study	1	1
91	[Treatment of senile spinal tuberculosis with posterior percutaneous pedicle screw fixation combined with local percutaneous endoscopic debridement]	1	1
92	Direct lateral retroperitoneal approach for the surgical treatment of lumbar discitis and osteomyelitis	1	1
93	Posterior intervertebral space debridement, annular bone grafting and instrumentation for treatment of lumbosacral tuberculosis	1	1
94	Ultra-short-course chemotherapy for spinal tuberculosis: five years of observation	1	1
95	Emergency 1-stage anterior approach for cervical spine infection complicated by epidural abscess	1	1
96	Late-onset neurological deficits induced by proximal adjacent segment degeneration related to severe post-tuberculous kyphotic deformities of the spine: a series of 7 cases and surgical correction concept	1	1
97	One-stage posterior procedure in treating active thoracic spinal tuberculosis: a retrospective study	1	1
98	Hematogenous pyogenic spinal infections and their surgical management	1	1
99	Procalcitonin as an early predictor of postoperative infectious complications in patients with acute traumatic spinal cord injury	1					1
100	One-stage posterior transforaminal lumbar debridement, 360° interbody fusion, and posterior instrumentation in treating lumbosacral spinal tuberculosis	1	1
101	Anterolateral radical debridement and interbody bone grafting combined with transpedicle fixation in the treatment of thoracolumbar spinal tuberculosis	1	1
102	One-stage surgical treatment for upper thoracic spinal tuberculosis by internal fixation, debridement, and combined interbody and posterior fusion via posterior-only approach	1	1
103	Medical management of spinal tuberculosis: an experience from Pakistan	1	1
104	Halo traction, single-segment circumferential fixation treating cervical tubercular spondylitis with kyphosis	1	1
105	Treatment of Lumbar Tuberculosis by Mini-Open Anterior Approach Focal Cleaning Combined with Posterior Internal Fixation	1	1
106	Anterior debridement, decompression, bone grafting, and instrumentation for lower cervical spine tuberculosis	1	1
107	Posterolateral decompression, bone graft fusion, posterior instrumentation, and local continuous chemotherapy in the surgical treatment of thoracic spinal tuberculosis	1	1
108	One-stage posterior surgical treatment for lumbosacral tuberculosis with major vertebral body loss and kyphosis	1	1
109	[The autologous bundled multi-segment rib graft reconstruction for bone defects after thoracic spinal tuberculosis debridement]	1	1
110	[Surgical treatment of postoperative deep wound infection after posterior lumbar interlumbar fusion of the lumbar stenosis]	1					1
111	Comparison of Serum CRP and Procalcitonin in Patients after Spine Surgery	1					1
112	Single-stage posterior transforaminal lumbar interbody fusion, debridement, limited decompression, 3-column reconstruction, and posterior instrumentation in surgical treatment for single-segment lumbar spinal tuberculosis	1	1
113	The efficiency of the posterior-only approach using shaped titanium mesh cage for the surgical treatment of spine tuberculosis in children: A preliminary study	1	1
114	Surgical treatment for spinal tuberculosis with bilateral paraspinal abscess or bilateral psoas abscess: one-stage surgery	1	1
115	The efficacy of local continuous chemotherapy and postural drainage in combination with one-stage posterior surgery for the treatment of lumbar spinal tuberculosis	1	1
116	One-stage posterior focus debridement, fusion, and instrumentation in the surgical treatment of lumbar spinal tuberculosis with kyphosis in children	1	1
117	Single-stage treatment of pyogenic spinal infection with titanium mesh cages	1	1
118	Acute paraplegia following chiropractic therapy	1	1
119	The role of surgical timing in the treatment of thoracic and lumbar spinal tuberculosis	1	1
120	Efficacy of Antibiotics Sprayed into Surgical Site for Prevention of the Contamination in the Spinal Surgery	1					1
121	Serum C-reactive protein levels correlate with clinical response in patients treated with antibiotics for wound infections after spinal surgery	1					1
122	Surgical treatment of infectious spondylitis in patients undergoing hemodialysis therapy	1	1
123	Endoscopic Decompression Can Be Effective for Diagnosing and Treating Tubercular Spondylodiskitis with Early Epidural Spinal Compression: A Retrospective Study of 18 Cases	1	1
124	Subscapularis Transthoracic Versus Posterolateral Approaches in the Surgical Management of Upper Thoracic Tuberculosis: A Prospective, Randomized Controlled Study	1	1
125	Case reviews of infections of the spine in patients with a history of solid organ transplantation	1	1
126	Posterior Only Approach for Lumbar Pyogenic Spondylitis With Short Instrumentation and Prolonged Suction Drainage	1	1
127	Discitis associated with pregnancy and spinal anesthesia	1	1
128	Minimally invasive surgery through the interlaminar approach in the treatment of spinal tuberculosis: A retrospective study of 31 patients	1	1
129	One-stage combined anterior-posterior approach treatment of multiple cervicothoracic spinal tuberculosis with kyphosis	1	1
130	Complete debridement for treatment of thoracolumbar spinal tuberculosis: a clinical curative effect observation	1	1
131	Two-stage management for vertebral osteomyelitis and epidural abscess: technical note	1	1
132	[Postoperative lumbar discitis]	1	1
133	Monitoring of blood parameters following anterior cervical fusion	1					1
134	Application of Intraoperative CT-Guided Navigation in Simultaneous Minimally Invasive Anterior and Posterior Surgery for Infectious Spondylitis	1	1
135	[Anterior small-incision focus debridement with posterior internal fixation for the treatment of lumbar spinal tuberculosis]	1	1
136	[Debridement, internal fixation, and reconstruction with titanium mesh for the surgical treatment of lumbar tuberculosis via a posterior-only approach in adults]	1	1
137	Intervertebral focal surgery for the treatment of non-contiguous multifocal spinal tuberculosis	1	1
138	Debridement, interbody graft using titanium mesh cages, posterior instrumentation and fusion in the surgical treatment of multilevel noncontiguous spinal tuberculosis in elderly patients via a posterior-only	1	1
139	Clinical efficacy and safety of ultra-short-course chemotherapy in treatment of spinal tuberculosis after complete debridement: an observational study	1	1
140	[Therapeutic evaluation of intertransverse bone graft for single segmental thoracic spinal tuberculosis]	1	1
141	Delayed infections following posterior spinal instrumentation for the treatment of idiopathic scoliosis	1			1
142	[Fever and back pain--a case report of spinal gout]	1	1
143	[Multiple special formed titanium mesh cages in the treatment of lumbo-sacral spinal tuberculosis via posterior approach only]	1	1
144	[Combination of intensified anti-tuberculosis with operation for treatment of thoracolumbar tuberculosis]	1	1
145	[The un-healing cause of its management after operation of thoracolumbar tuberculosis]	1	1
146	Single-level lumbar pyogenic spondylodiscitis treated with mini-open anterior debridement and fusion in combination with posterior percutaneous fixation via a modified anterior lumbar interbody fusion approach	1	1
147	One-stage Surgical Management for Lumbar Brucella Spondylitis by Posterior Debridement, Autogenous Bone Graft and Instrumentation: A Case Series of 24 Patients	1	1
148	Repeated meningitis as a delayed complication of scoliosis surgery	1	1
149	[One-stage combined anterior and posterior strategy in treating active tuberculosis of thoracic and lumbar spine complicated with severe kyphotic deformity]	1	1
150	One-stage posterior-only approach in surgical treatment of single-segment thoracic spinal tuberculosis with neurological deficits in adults: a retrospective study of 34 cases	1	1
151	[The course of inflammatory mediators after elective orthopedic interventions]	1					1
152	Percutaneous vertebral body cement augmentation for back pain related to occult osteomyelitis/diskitis	1	1
153	Use of structural allografts in spinal osteomyelitis: a review of 47 cases	1	1
154	Instrumentation of the infected and unstable spine: a review of 17 cases from the thoracic and lumbar spine with pyogenic infections	1	1
155	Comparative study on the efficacy of two-staged (posterior followed by anterior) surgical treatment using spinal instrumentation on pyogenic and tuberculotic spondylitis	1	1
156	Thoracolumbar spinal tuberculosis with psoas abscesses treated by one-stage posterior transforaminal lumbar debridement, interbody fusion, posterior instrumentation, and postural drainage	1	1
157	Surgical treatment for delayed pyogenic spondylitis after percutaneous vertebroplasty and kyphoplasty. Report of 4 cases	1					1
158	[Primary anterior focus debridement and bone autograft with internal fixation via transperitoneal approach for tuberculosis of lumbosacral junction]	1	1
159	[Surgical treatment of thoracic and lumbar tuberculosis complicated with severe kyphotic deformity and paraplegia]	1	1
160	Epidural abscess and discitis complicating instrumented posterior lumbar interbody fusion: a case report	1					1
161	[Debridement and allograft with internal fixation via combined anterior and posterior approach for treatment of lumbosacral tuberculosis]	1	1
162	Single-stage posterior debridement and transforaminal lumbar interbody fusion with autogenous bone grafting and posterior instrumentation in the surgical management of lumbar tuberculosis	1	1
163	[EFFECTIVENESS OF POSTERIOR UNILATERAL TRANSPEDICULAR DEBRIDEMENT, BONE GRAFT FUSION, AND PEDICLE SCREW FIXATION FOR THORACOLUMBAL TUBERCULOSIS]	1	1
164	The value of Jamshidi core needle bone biopsy in predicting postoperative osteomyelitis in grade IV pressure ulcer patients	1			1
165	[One-stage posterior debridement, bone graft, and internal fixation for thoracic tuberculosis]	1	1
166	[Application of limited decompression combined with vertebral plate reconstruction on treatment of single segment thoracic vertebra tuberculosis]	1	1
167	A clinical study of internal fixation, debridement and interbody thoracic fusion to treat thoracic tuberculosis via posterior approach only	1	1
168	Application of Oblique Lateral Interbody Fusion in Treatment of Lumbar Spinal Tuberculosis in Adults	1	1
169	The use of external fixation for the treatment of spine infection with Actinomyces bacillus	1	1
170	Pyogenic vertebral osteomyelitis: identification of microorganism and laboratory markers used to predict clinical outcome	1					1
171	Analysis of changing paradigms of management in 179 patients with spinal tuberculosis over a 12-year period and proposal of a new management algorithm	1	1
172	Early surgery with antibiotic medication was effective and efficient in treating pyogenic spondylodiscitis	1			1
173	[Therapeutic efficacy of drug susceptibility test-guided individualized anti-tuberculosis chemotherapy for spinal tuberculosis]	1	1
174	Rifapentine Polylactic Acid Sustained-Release Microsphere Complex for Spinal Tuberculosis Therapy: Preparation, in vitro and in vivo Studies	1	1
175	[Transpedicular instrumentation and interbody fusion for spinal tuberculosis]	1	1
176	Single-stage posterior-only debridement, decompression and interbody fusion for the treatment of thoracolumbar spinal tuberculosis complicated with psoas abscesses	1	1
177	Erythrocyte sedimentation rate as a possible indicator of early disc space infection	1			1
178	[Surgical treatment of lumbosacral tuberculosis by anterior debridement,bone graft,and posterior pedicle screw-rod internal fixation]	1	1
179	Surgical management for multilevel noncontiguous thoracic spinal tuberculosis by single-stage posterior transforaminal thoracic debridement, limited decompression, interbody fusion, and posterior instrumentation (modified TTIF)	1	1
180	One-stage posterior debridement, autogenous spinous process bone graft and instrumentation for single segment lumbar pyogenic spondylitis	1	1
181	Osteomyelitis of multiple lumbar vertebrae associated with infected aortic aneurysm: a case report	1	1
182	Primary erector spinae pyomyositis causing an epidural abscess: case report and literature review	1	1
183	Surgical management by one-stage posterior transforaminal lumbar debridement, interbody fusion, and posterior instrumentation for lumbo-sacral tuberculosis in the aged	1	1
184	Postoperative discitis. Diagnosis and management	1	1
185	[Spinal subdural abscess-report of a case (author's transl)]	1	1
186	One-stage surgical management for tuberculosis of the upper cervical spine by posterior debridement, short-segment fusion, and posterior instrumentation in children	1	1
187	Hematogenous pyogenic facet joint infection of the subaxial cervical spine. A report of two cases and review of the literature	1	1
188	Management of infected abdominal aortic aneurysm associated with vertebral destruction due to chronic leak	1	1
189	Spondylitis without epidural abscess formation following short-term use of an epidural catheter	1	1
190	Unilateral psoas abscess following posterior transpedicular stabilization of the lumbar spine	1				1
ALL FIELDS	POSTOPERATIVE SPINAL INFECTION
TITLE	ESR
DATE	1984-january-01 UP TO April 4th 2021
RESULTS
		TOTAL	TITLE EXCLUSION	ABSTRACT EXCLUSION	FUL-TEXT EXCLUSSION	INCLUDED	REPEATED	SUM
	ARTICULOS	161	128	2	0	1	30	161
1	Spontaneous spondylodiscitis: review, incidence, management, and clinical outcome in 44 patients	1	1
2	Incidence of microbiological contamination of local bone autograft used in posterior lumbar interbody fusion and its association with postoperative spinal infection	1	1
3	Deep spinal infection in instrumented spinal surgery: diagnostic factors and therapy	1					1
4	Normal range of the inflammation related laboratory findings and predictors of the postoperative infection in spinal posterior fusion surgery	1					1
5	Factors predicting surgical site infection after posterior lumbar surgery: A multicenter retrospective study	1					1
6	Postoperative Kinetics of C-Reactive Protein and Erythrocyte Sediment Rate in One-, Two-, and Multilevel Posterior Spinal Decompressions and Instrumentations	1					1
7	Usefulness of inflammatory markers and clinical manifestation for an earlier method to diagnosis surgical site infection after spinal surgery	1					1
8	Postoperative spinal infection mimicking systemic vasculitis with titanium-spinal implants	1					1
9	Comparison of anterior transthoracic debridement and fusion with posterior transpedicular debridement and fusion in the treatment of mid-thoracic spinal tuberculosis in adults	1	1
10	One-stage posterior debridement and single-segment interbody fusion for treating mono-segmental lumbar and lumbosacral spinal tuberculosis in adults following minimum 5-year follow-up	1	1
11	[Effect of surgical timing on effectiveness of thoracic spinal tuberculosis with myelopathy]	1	1
12	Comparison of single posterior debridement, bone grafting and instrumentation with single-stage anterior debridement, bone grafting and posterior instrumentation in the treatment of thoracic and thoracolumbar spinal tuberculosis	1	1
13	The reasons and clinical treatments of postoperative relapse of Pott's disease	1	1
14	Compression therapy following posterior lumbar interbody fusion: a prospective, randomized, clinical study	1	1
15	Unilateral or Bilateral Percutaneous Endoscopic Debridement and Lavage Treatment for Lumbar Spinal Tuberculosis	1	1
16	Value of procalcitonin as a marker of surgical site infection following spinal surgery	1					1
17	[Analysis of postoperative recurrence reason and observation of reoperation outcome for spinal tuberculosis]	1	1
18	Decompression alone versus fusion for pyogenic spondylodiscitis	1	1
19	Smith-Petersen osteotomy combined with anterior debridement and allografting for active thoracic and lumbar spinal tuberculosis with kyphotic deformity in young children: A prospective study and literature review	1	1
20	Treatment of single-segment suppurative spondylitis with the transforaminal endoscopic focal cleaning and drainage	1	1
21	Bilateral costotransverse and local continuous chemotherapy approach for debridement, fixation, and fusion of contiguous multisegmental thoracic spinal tuberculosis: A retrospective study	1	1
22	Percutaneous suction and irrigation for the treatment of recalcitrant pyogenic spondylodiscitis	1	1
23	Post-operative spondylodiscitis	1	1
24	Percutaneous Pedicle Screw Fixation Alone Versus Debridement and Fusion Surgery for the Treatment of Early Spinal Tuberculosis: A Retrospective Cohort Study	1	1
25	Postoperative changes of early-phase inflammatory indices after uncomplicated anterior cervical discectomy and fusion using allograft and demineralised bone matrix	1					1
26	Elevated serum lactoferrin and neopterin are associated with postoperative infectious complications in patients with acute traumatic spinal cord injury	1					1
27	Comparison between titanium mesh and autogenous iliac bone graft to restore vertebral height through posterior approach for the treatment of thoracic and lumbar spinal tuberculosis	1	1
28	[Application of small incision approach in anterior surgery of thoracic and lumbar spinal tuberculosis]	1	1
29	Minimally Invasive Surgery Oblique Lumbar Interbody Debridement and Fusion for the Treatment of Lumbar Spondylodiscitis	1	1
30	[Comparison of short-term effectiveness of structural and non-structural bone graft fusion in treatment of single segment thoracic tuberculosis]	1	1
31	Comparison of Lavage Techniques for Preventing Incision Infection Following Posterior Lumbar Interbody Fusion	1					1
32	A multicenter retrospective research of anterior debridement, decompression, bone grafting, and instrumentation for cervical tuberculosis	1	1
33	Oblique lateral interbody fusion combined percutaneous pedicle screw fixation in the surgical treatment of single-segment lumbar tuberculosis: A single-center retrospective comparative study	1	1
34	[Treatment of thoracolumbar spinal tuberculosis by posterior focus debridement and bone grafting and fixation combined with psoas abscess debridement and local chemotherapy via different approachs]	1	1
35	[Eearly clinical effects of percutaneous endoscopic focal cleaning and drainage in the treatment of single-level suppurative spondylitis]	1	1
36	The use of CaSO(4) drug delivery system in transforaminal lumbar interbody fusion for spinal brucellosis	1	1
37	[Polymethylmethacrylate-augmented screw fixation in treatment of senile thoracolumbar tuberculosis combined with severe osteoporosis]	1	1
38	Analysis of Treatment and Prognosis of 863 Patients with Spinal Tuberculosis in Guizhou Province	1	1
39	One-stage posterior approach and combined interbody and posterior fusion for thoracolumbar spinal tuberculosis with kyphosis in children	1	1
40	The outcome of intervertebral surgery in the treatment of lumbar tuberculosis in children: A case series and long-term follow-up	1	1
41	Surgical approach and management outcomes for junction tuberculous spondylitis: a retrospective study of 77 patients	1	1
42	Postoperative anterior spondylodiscitis after posterior pedicle screw instrumentation	1					1
43	[One-stage posterior debridement combined with lumbar-ilium fixation and bone graft fusion for the treatment of lumbosacral tuberculosis]	1	1
44	[Clinical efficacy of posterior intervertebral surgery for treating single-segment thoracolumbar spinal tuberculosis]	1	1
45	Comparison of the Clinical Efficacy of 3 Surgical Methods for Treating Spinal Tuberculosis in Children	1	1
46	Revision spine surgery in patients without clinical signs of infection: How often are there occult infections in removed hardware?	1					1
47	[Feasibility study of preoperative percutaneous catheter drainage in the treatment of lumbar tuberculosis with psoas abscess]	1	1
48	Comparison of three different bone graft methods for single segment lumbar tuberculosis: A retrospective single-center cohort study	1	1
49	Debridement, internal fixation, and reconstruction using titanium mesh for the surgical treatment of thoracic and lumbar spinal tuberculosis via a posterior-only approach: a 4-year follow-up of 28 patients	1	1
50	Analysis and therapeutic schedule of the postoperative recurrence of bone tuberculosis	1	1
51	[Minimal invasive surgery-transforaminal lumbar interbody fusion combined with expanded pedicle screw through Mast Quadrant channel for the treatment of senile pyogenic discitis and vertebral osteomyelitis]	1	1
52	One-stage posterior surgical management of lumbosacral spinal tuberculosis with nonstructural autograft	1	1
53	Percutaneous discectomy and drainage for postoperative intervertebral discitis	1					1
54	Minimally invasive far lateral debridement combined with posterior instrumentation for thoracic and lumbar tuberculosis without severe kyphosis	1	1
55	One-stage Debridement via Oblique Lateral Interbody Fusion Corridor Combined with Posterior Pedicle Screw Fixation in Treating Spontaneous Lumbar Infectious Spondylodiscitis: A Case Series	1					1
56	[Early treatment of postoperative pyogenic infection in patients with lumbar disc diseases]	1					1
57	A comparative study to evaluate the feasibility of preoperative percutaneous catheter drainage for the treatment of lumbar spinal tuberculosis with psoas abscess	1	1
58	Minimum 5-Year Follow-Up Outcomes for Comparison Between Titanium Mesh Cage and Allogeneic Bone Graft to Reconstruct Anterior Column Through Posterior Approach for the Surgical treatment of Thoracolumbar Spinal Tuberculosis with Kyphosis	1	1
59	Outcomes of anterior and posterior instrumentation under different surgical procedures for treating thoracic and lumbar spinal tuberculosis in adults	1	1
60	Analysis of the Curative Effect of the Anterior Approach to the Lower Cervical Spine for Cervicothoracic Spinal Tuberculosis	1	1
61	Is duration of preoperative anti-tuberculosis treatment a risk factor for postoperative relapse or non-healing of spinal tuberculosis?	1	1
62	One-stage anterolateral surgical treatment for lumbosacral segment tuberculosis	1	1
63	Comparative analysis of the efficacy of a transverse process bone graft with other bone grafts in the treatment of single-segment thoracic spinal tuberculosis	1	1
64	360-degree cervical spinal arthrodesis for treatment of pediatric cervical spinal tuberculosis with kyphosis	1	1
65	One-stage posterior focus debridement, interbody grafts, and posterior instrumentation and fusion in the surgical treatment of thoracolumbar spinal tuberculosis with kyphosis in children: a preliminary report	1	1
66	Transverse process strut and titanium mesh cages in the stability reconstruction of thoracic single segment tuberculosis: a retrospective single-center cohort study	1	1
67	[Application of cortical bone trajectory screw in elderly patients with lumbar tuberculosis]	1	1
68	One-stage posterior approach for treating multilevel noncontiguous thoracic and lumbar spinal tuberculosis	1	1
69	Evaluating the Diagnostic Yield of Computed Tomography-Guided Aspirations in Suspected Post-operative Spine Infections	1		1
70	Single-stage posterior-only approach treating single-segment thoracic tubercular spondylitis	1	1
71	[The treatment of deep wound infection after posterior thoracic and lumbar instrumentation]	1		1
72	Treatment of Lumbar Tuberculosis by Mini-Open Anterior Approach Focal Cleaning Combined with Posterior Internal Fixation	1	1
73	One-stage surgical treatment for upper thoracic spinal tuberculosis by internal fixation, debridement, and combined interbody and posterior fusion via posterior-only approach	1	1
74	Bacterial wound contamination during simple and complex spinal procedures. A prospective clinical study	1					1
75	The clinical outcomes and surgical strategy for cervical spine tuberculosis: A retrospective study in 78 cases	1	1
76	Late-onset neurological deficits induced by proximal adjacent segment degeneration related to severe post-tuberculous kyphotic deformities of the spine: a series of 7 cases and surgical correction concept	1	1
77	Posterior intervertebral space debridement, annular bone grafting and instrumentation for treatment of lumbosacral tuberculosis	1	1
78	Emergency 1-stage anterior approach for cervical spine infection complicated by epidural abscess	1	1
79	[Posterior debridement, interbody fusion, internal fixation for treatment of lumbar discitis]	1	1
80	Use of C-reactive protein after spinal surgery: comparison with erythrocyte sedimentation rate as predictor of early postoperative infectious complications	1					1
81	Procalcitonin as an early predictor of postoperative infectious complications in patients with acute traumatic spinal cord injury	1					1
82	Efficacy of Antibiotics Sprayed into Surgical Site for Prevention of the Contamination in the Spinal Surgery	1					1
83	The role of surgical timing in the treatment of thoracic and lumbar spinal tuberculosis	1	1
84	One-stage posterior focus debridement, interbody graft using titanium mesh cages, posterior instrumentation and fusion in the surgical treatment of lumbo-sacral spinal tuberculosis in the aged	1	1
85	[Anterior radical debridement and bone grafting with one-stage instrumentation anteriorly or posteriorly for the treatment of thoracic and lumbar spinal tuberculosis]	1	1
86	Outcomes of radical debridement versus no debridement for the treatment of thoracic and lumbar spinal tuberculosis	1	1
87	[Postoperative lumbar discitis]	1	1
88	One-stage posterior transforaminal lumbar debridement, 360° interbody fusion, and posterior instrumentation in treating lumbosacral spinal tuberculosis	1	1
89	Single-stage treatment of pyogenic spinal infection with titanium mesh cages	1	1
90	Posterolateral decompression, bone graft fusion, posterior instrumentation, and local continuous chemotherapy in the surgical treatment of thoracic spinal tuberculosis	1	1
91	Direct lateral retroperitoneal approach for the surgical treatment of lumbar discitis and osteomyelitis	1	1
92	Conservative Treatment of Spondylodiscitis: Possible Therapeutic Solution in Case of Failure of Standard Therapy	1	1
93	The efficacy of local continuous chemotherapy and postural drainage in combination with one-stage posterior surgery for the treatment of lumbar spinal tuberculosis	1	1
94	Anterolateral radical debridement and interbody bone grafting combined with transpedicle fixation in the treatment of thoracolumbar spinal tuberculosis	1	1
95	[Long-term clinical studies on the treatment of lumbosacral spinal tuberculosis with CT-guided minimally invasive surgery]	1	1
96	[Surgical treatment of postoperative deep wound infection after posterior lumbar interlumbar fusion of the lumbar stenosis]	1					1
97	[The autologous bundled multi-segment rib graft reconstruction for bone defects after thoracic spinal tuberculosis debridement]	1	1
98	Syphilis of the lumbar spine: A case report and review of the literature	1	1
99	[To explore the relation between erythrocyte sedimentation rate and postoperative recurrence of spinal tuberculosis]	1	1
100	[Treatment of senile spinal tuberculosis with posterior percutaneous pedicle screw fixation combined with local percutaneous endoscopic debridement]	1	1
101	Serum C-reactive protein levels correlate with clinical response in patients treated with antibiotics for wound infections after spinal surgery	1					1
102	Monitoring of blood parameters following anterior cervical fusion	1					1
103	Postoperative spondylodiscitis. A review of 24 consecutive patients	1					1
104	One-stage posterior focus debridement, fusion, and instrumentation in the surgical treatment of lumbar spinal tuberculosis with kyphosis in children	1	1
105	A comparative study of three approaches for the treatment of lumbosacral tuberculosis	1	1
106	Halo traction, single-segment circumferential fixation treating cervical tubercular spondylitis with kyphosis	1	1
107	Minimally invasive retroperitoneoscopic surgery for psoas abscess with thoracolumbar tuberculosis	1	1
108	Treatment of lumbosacral spinal tuberculosis by one-stage anterior debridement and fusion combined with dual screw-rod anterior instrumentation underneath the iliac vessel	1	1
109	Comparison of Serum CRP and Procalcitonin in Patients after Spine Surgery	1					1
110	[Anterior small-incision focus debridement with posterior internal fixation for the treatment of lumbar spinal tuberculosis]	1	1
111	[Debridement, internal fixation, and reconstruction with titanium mesh for the surgical treatment of lumbar tuberculosis via a posterior-only approach in adults]	1	1
112	One-stage extreme lateral interbody fusion and percutaneous pedicle screw fixation in lumbar spine tuberculosis	1	1
113	[Therapeutic evaluation of intertransverse bone graft for single segmental thoracic spinal tuberculosis]	1	1
114	Single-stage posterior transforaminal lumbar interbody fusion, debridement, limited decompression, 3-column reconstruction, and posterior instrumentation in surgical treatment for single-segment lumbar spinal tuberculosis	1	1
115	Erythrocyte sedimentation rate after lumbar spine surgery	1					1
116	One-stage combined anterior-posterior approach treatment of multiple cervicothoracic spinal tuberculosis with kyphosis	1	1
117	Surgical Outcome of Anterior Decompression, Grafting and Fixation in Caries of Dorsolumbar Spine	1	1
118	Subscapularis Transthoracic Versus Posterolateral Approaches in the Surgical Management of Upper Thoracic Tuberculosis: A Prospective, Randomized Controlled Study	1	1
119	Neurological Recovery Determined by C-Reactive Protein, Erythrocyte Sedimentation Rate and Two Different Posterior Decompressive Surgical Procedures: A Retrospective Clinical Study of Patients with Spinal Tuberculosis	1					1
120	[Application of sacral rod fixation for the treatment of lumbosacral segment tuberculosis]	1	1
121	The utility of erythrocyte sedimentation rate values and white blood cell counts after spinal deformity surgery in the early (≤3 months) post-operative period	1					1
122	Clinical efficacy and safety of ultra-short-course chemotherapy in treatment of spinal tuberculosis after complete debridement: an observational study	1	1
123	Debridement, interbody graft using titanium mesh cages, posterior instrumentation and fusion in the surgical treatment of multilevel noncontiguous spinal tuberculosis in elderly patients via a posterior-only	1	1
124	[The course of inflammatory mediators after elective orthopedic interventions]	1					1
125	[Multiple special formed titanium mesh cages in the treatment of lumbo-sacral spinal tuberculosis via posterior approach only]	1	1
126	Single-level lumbar pyogenic spondylodiscitis treated with mini-open anterior debridement and fusion in combination with posterior percutaneous fixation via a modified anterior lumbar interbody fusion approach	1	1
127	[Clinical results of the patients with severe kyphosis and paraplegia in different spine segment due to tuberculosis of thoracic and lumbar treated by one stage posterior surgical procedure to debriment of lesion bone fusion with internal fixation by pedicle screw system]	1	1
128	One-stage posterior-only approach in surgical treatment of single-segment thoracic spinal tuberculosis with neurological deficits in adults: a retrospective study of 34 cases	1	1
129	Single-stage posterior debridement and transforaminal lumbar interbody fusion with autogenous bone grafting and posterior instrumentation in the surgical management of lumbar tuberculosis	1	1
130	Surgical treatment of selected patients with multilevel contiguous thoracolumbar spinal tuberculosis by only posterior instrumentation without any bone fusion	1	1
131	[Fever and back pain--a case report of spinal gout]	1	1
132	Thoracolumbar spinal tuberculosis with psoas abscesses treated by one-stage posterior transforaminal lumbar debridement, interbody fusion, posterior instrumentation, and postural drainage	1	1
133	Pyogenic vertebral osteomyelitis: identification of microorganism and laboratory markers used to predict clinical outcome	1					1
134	[EFFECTIVENESS OF POSTERIOR UNILATERAL TRANSPEDICULAR DEBRIDEMENT, BONE GRAFT FUSION, AND PEDICLE SCREW FIXATION FOR THORACOLUMBAL TUBERCULOSIS]	1	1
135	[Outcomes of anterior versus posterior instrumentation under different surgical procedures in the treatment of thoracolumbar spinal tuberculosis in adults]	1	1
136	[Surgical treatment of lumbosacral tuberculosis by anterior debridement,bone graft,and posterior pedicle screw-rod internal fixation]	1	1
137	[Debridement and bone grafting with internal fixation via the anterior approach for treatment of cervicothoracic tuberculosis]	1	1
138	[Debridement and allograft with internal fixation via combined anterior and posterior approach for treatment of lumbosacral tuberculosis]	1	1
139	Analysis of changing paradigms of management in 179 patients with spinal tuberculosis over a 12-year period and proposal of a new management algorithm	1	1
140	[One-stage posterior debridement, bone graft, and internal fixation for thoracic tuberculosis]	1	1
141	Single-stage posterior-only debridement, decompression and interbody fusion for the treatment of thoracolumbar spinal tuberculosis complicated with psoas abscesses	1	1
142	[One-stage debridement and bone grafting with internal fixation via posterior approach for treatment of children thoracic spine tuberculosis]	1	1
143	[Primary anterior focus debridement and bone autograft with internal fixation via transperitoneal approach for tuberculosis of lumbosacral junction]	1	1
144	[Efficacy of 3D print guide technique in one stage posterior approach for the treatment of cervical and thoracic tuberculosis with kyphosis]	1	1
145	Early surgery with antibiotic medication was effective and efficient in treating pyogenic spondylodiscitis	1					1
146	Surgical treatment with spinal instrumentation for pyogenic spondylodiscitis due to methicillin-resistant Staphylococcus aureus (MRSA): a report of five cases	1	1
147	[Therapeutic efficacy of drug susceptibility test-guided individualized anti-tuberculosis chemotherapy for spinal tuberculosis]	1	1
148	[Application of limited decompression combined with vertebral plate reconstruction on treatment of single segment thoracic vertebra tuberculosis]	1	1
149	Rifapentine Polylactic Acid Sustained-Release Microsphere Complex for Spinal Tuberculosis Therapy: Preparation, in vitro and in vivo Studies	1	1
150	[Treatment of lumbar tuberculosis with percutaneous pedicle screw internal fixation and minimally invasive lateral small incisions lesion debridement and bone graft fusion via dilated channels]	1	1
151	Surgical management for multilevel noncontiguous thoracic spinal tuberculosis by single-stage posterior transforaminal thoracic debridement, limited decompression, interbody fusion, and posterior instrumentation (modified TTIF)	1	1
152	Application of Oblique Lateral Interbody Fusion in Treatment of Lumbar Spinal Tuberculosis in Adults	1	1
153	One-stage posterior debridement, autogenous spinous process bone graft and instrumentation for single segment lumbar pyogenic spondylitis	1	1
154	Anterior debridement and bone grafting of spinal tuberculosis with one-stage instrumentation anteriorly or posteriorly	1	1
155	[22-year-old patient with left groin pain]	1	1
156	One-stage surgical management for tuberculosis of the upper cervical spine by posterior debridement, short-segment fusion, and posterior instrumentation in children	1	1
157	Surgical management by one-stage posterior transforaminal lumbar debridement, interbody fusion, and posterior instrumentation for lumbo-sacral tuberculosis in the aged	1	1
158	A clinical study of internal fixation, debridement and interbody thoracic fusion to treat thoracic tuberculosis via posterior approach only	1	1
159	Postoperative discitis. Diagnosis and management	1	1
160	Nonimmobilization of surgically treated tuberculosis of spine in children	1	1
161	Prognosis in postoperative discitis. A retrospective study of 111 cases	1				1
ALL FIELDS	POSTOPERATIVE SPINAL INFECTION
TITLE	PROCALCITONIN
DATE	1984-january-01 UP TO April 4th 2021
RESULTS
		TOTAL	TITLE EXCLUSION	ABSTRACT EXCLUSION	FUL-TEXT EXCLUSSION	INCLUDED	REPEATED	SUM
	ARTICLES	13	3	0	1	0	9	13
1	Procalcitonin and Neutrophil Lymphocyte Ratio After Spinal Instrumentation Surgery	1			1
2	Value of procalcitonin as a marker of surgical site infection following spinal surgery	1					1
3	36th International Symposium on Intensive Care and Emergency Medicine : Brussels, Belgium. 15-18 March 2016	1	1
4	Factors predicting surgical site infection after posterior lumbar surgery: A multicenter retrospective study	1					1
5	Diagnosis of Ventricular Shunt Infection in Children: A Systematic Review	1	1
6	Usefulness of inflammatory markers and clinical manifestation for an earlier method to diagnosis surgical site infection after spinal surgery	1					1
7	Procalcitonin as an early predictor of postoperative infectious complications in patients with acute traumatic spinal cord injury	1					1
8	[Application value of immature granulocyte count in predicting early infection after spinal operation]	1					1
9	Normal behavior of plasma procalcitonin in adolescents undergoing surgery for scoliosis	1					1
10	Revision spine surgery in patients without clinical signs of infection: How often are there occult infections in removed hardware?	1					1
11	Comparison of Serum CRP and Procalcitonin in Patients after Spine Surgery	1					1
12	Procalcitonin -Vital Tool to Differentiate Septic Progression of Spondylodiscitis from Drug Hypersensitivity: A Case Report and Brief Review of Literature	1					1
13	Timing and Tips for Total Hip Arthroplasty in a Critically Ill Patient With Coronavirus Disease 2019 and a Femoral Neck Fracture	1	1
ALL FIELDS	POSTOPERATIVE SPINAL INFECTION
TITLE	PCT
DATE	1984-january-01 UP TO April 4th 2021
RESULTS
		TOTAL	TITLE EXCLUSION	ABSTRACT EXCLUSION	FUL-TEXT EXCLUSSION	INCLUDED	REPEATED	SUM
	ARTICLES	8	0	0	0	0	8	8
1	Procalcitonin and Neutrophil Lymphocyte Ratio After Spinal Instrumentation Surgery	1					1
2	Factors predicting surgical site infection after posterior lumbar surgery: A multicenter retrospective study	1					1
3	Usefulness of inflammatory markers and clinical manifestation for an earlier method to diagnosis surgical site infection after spinal surgery	1					1
4	[Application value of immature granulocyte count in predicting early infection after spinal operation]	1					1
5	Value of procalcitonin as a marker of surgical site infection following spinal surgery	1					1
6	Comparison of Serum CRP and Procalcitonin in Patients after Spine Surgery	1					1
7	Procalcitonin as an early predictor of postoperative infectious complications in patients with acute traumatic spinal cord injury	1					1
8	Procalcitonin -Vital Tool to Differentiate Septic Progression of Spondylodiscitis from Drug Hypersensitivity: A Case Report and Brief Review of Literature	1					1
ALL FIELDS	POSTOPERATIVE SPINAL INFECTION
TITLE	RETINOL BINDING PROTEIN
DATE	1984-january-01 UP TO April 4th 2021
RESULTS
		TOTAL	TITLE EXCLUSION	ABSTRACT EXCLUSION	FUL-TEXT EXCLUSSION	INCLUDED	REPEATED	SUM
	ARTICLES	0
ALL FIELDS	POSTOPERATIVE SPINAL INFECTION
TITLE	ALBUMIN
DATE	1984-january-01 UP TO April 4th 2021
RESULTS
		TOTAL	TITLE EXCLUSION	ABSTRACT EXCLUSION	FUL-TEXT EXCLUSSION	INCLUDED	REPEATED	SUM
	ARTICLES	41	20	1	13	2	4	40
1	Effect of postoperative hypoalbuminemia and supplement of human serum albumin on the development of surgical site infection following spinal fusion surgery: a retrospective study	1			1
2	Preoperative measures to prevent/minimize risk of surgical site infection in spinal surgery	1			1
3	Albumin and Spinal Epidural Abscess: Derivation and Validation in Two Independent Data Sets	1	1
4	Factors predicting surgical site infection after posterior lumbar surgery: A multicenter retrospective study	1					1
5	[Analysis of risk factors of postoperative wound infection in lumbar spondylolisthesis]	1		1
66	Hypoalbuminemia Increased the Length of Stay in the Treatment of Postoperative Acute Surgical Site Infection in Spinal Surgery	1				1
7	Preoperative Variables Associated With Respiratory Complications After Pediatric Neuromuscular Spine Deformity Surgery	1	1
8	Role of Biochemical Nutritional Parameters as Predictors of Postoperative Morbidity in Major Spine Surgeries	1			1
9	Risk Factors for Surgical Site Infection After Posterior Lumbar Spinal Surgery	1			1
10	Perioperative hypoalbuminemia is a risk factor for wound complications following posterior lumbar interbody fusion	1			1
11	A multidisciplinary approach to complex oncological spine coverage in high-risk patients	1	1
12	Risk factors for surgical site infection following spinal instrumentation surgery	1			1
13	Predictors of increased cost and length of stay in the treatment of postoperative spine surgical site infection	1			1
14	Body Mass Index and Modified Glasgow Prognostic Score Are Useful Predictors of Surgical Site Infection After Spinal Instrumentation Surgery: A Consecutive Series	1					1
15	Paraspinous Muscle Flaps for the Treatment of Complex Spinal Wounds	1	1
16	Prediction of Risk Factors after Spine Surgery in Patients Aged >75 Years Using the Modified Frailty Index	1			1
17	Incidence, Prevalence, and Analysis of Risk Factors for Surgical Site Infection After Lumbar Fusion Surgery: ≥2-Year Follow-Up Retrospective Study	1				1
18	De novo methicillin-resistant Staphylococcus aureus vs. methicillin-sensitive Staphylococcus aureus infections of the spine, similar clinical outcome, despite more severe presentation in surgical patients	1			1
19	The value of preoperative labs in identifying "at-risk" patients for developing surgical site infections after pediatric neuromuscular spine deformity surgery	1	1
20	Risk factors for postoperative wound infections of sacral chordoma after surgical excision	1	1
21	Predicting nonroutine discharge in patients undergoing surgery for vertebral column tumors	1	1
22	The Prognostic Value of Laboratory Markers and Ambulatory Function at Presentation for Post-Treatment Morbidity and Mortality Following Epidural Abscess	1	1
23	Patient factors, comorbidities, and surgical characteristics that increase mortality and complication risk after spinal arthrodesis: a prognostic study based on 5,887 patients	1			1
24	Malnutrition Predicts Infectious and Wound Complications Following Posterior Lumbar Spinal Fusion	1					1
25	Local muscle flaps minimize post-operative wound morbidity in patients with neoplastic disease of the spine	1	1
26	"Bloodless" Neurosurgery Among Jehovah's Witnesses: A Comparison with Matched Concurrent Controls	1	1
27	Surgical management for middle or lower thoracic spinal tuberculosis (T5-T12) in elderly patients: Posterior versus anterior approach	1	1
28	One-stage versus two-stage anterior and posterior spinal reconstruction in adults. Comparison of outcomes including nutritional status, complications rates, hospital costs, and other factors	1			1
29	Effect of early fasting and total parenteral nutrition support on the healing of incision and nutritional status in patients after sacrectomy	1	1
30	The use of surgical sealants in the repair of dural tears during non-instrumented spinal surgery	1	1
31	Evaluation of factors associated with postoperative infection following sacral tumor resection	1	1
32	Nutritional depletion in staged spinal reconstructive surgery. The effect of total parenteral nutrition	1			1
33	Anthropometric characteristics, high prevalence of undernutrition and weight loss: impact on outcomes in patients with adolescent idiopathic scoliosis after spinal fusion	1					1
34	No association between excessive wound complications and preoperative high-dose, hypofractionated, image-guided radiation therapy for spine metastasis	1	1
35	Nutritional deficiencies after staged anterior and posterior spinal reconstructive surgery	1							1	NO-FULLTEXT AVAILABLE
36	Multiple myeloma exacerbation following utilization of bone morphogenetic protein-2 in lateral lumbar interbody fusion: a case report and review of the literature	1	1
37	Wound complications associated with the use of bovine serum albumin-glutaraldehyde surgical adhesive in pediatric patients	1	1
38	Risk factors for surgical site infection after posterior cervical spine surgery: an analysis of 5,441 patients from the ACS NSQIP 2005-2012	1			1
39	The relationship between preoperative nutritional status and complications after an operation for scoliosis in patients who have cerebral palsy	1	1
40	Cerebrospinal fluid findings in geriatric patients from 2008 to 2011	1	1
41	The role of ethylene oxide allergy in sterile shunt malfunctions	1	1
ALL FIELDS	POSTOPERATIVE SPINAL INFECTION
TITLE	PRE ALBUMIN
DATE	1984-january-01 UP TO April 4th 2021
RESULTS
		TOTAL	TITLE EXCLUSION	ABSTRACT EXCLUSION	FUL-TEXT EXCLUSSION	INCLUDED	REPEATED	SUM
	ARTICLES	1	0	0	0	0	1	1
1	Nutritional depletion in staged spinal reconstructive surgery. The effect of total parenteral nutrition	1					1
ALL FIELDS	POSTOPERATIVE SPINAL INFECTION
TITLE	TRANSFERRIN
DATE	1984-january-01 UP TO April 4th 2021
RESULTS
		TOTAL	TITLE EXCLUSION	ABSTRACT EXCLUSION	FUL-TEXT EXCLUSSION	INCLUDED	REPEATED	SUM
	ARTICLES	7	3	0	0	0	4	7
1	Preoperative Variables Associated With Respiratory Complications After Pediatric Neuromuscular Spine Deformity Surgery	1	1
2	Role of Biochemical Nutritional Parameters as Predictors of Postoperative Morbidity in Major Spine Surgeries	1					1
3	The value of preoperative labs in identifying "at-risk" patients for developing surgical site infections after pediatric neuromuscular spine deformity surgery	1					1
4	Review of spinal pseudomeningoceles and cerebrospinal fluid fistulas	1	1
5	One-stage versus two-stage anterior and posterior spinal reconstruction in adults. Comparison of outcomes including nutritional status, complications rates, hospital costs, and other factors	1					1
6	Nutritional depletion in staged spinal reconstructive surgery. The effect of total parenteral nutrition	1					1
7	Effect of fibrin glue on the prevention of persistent cerebral spinal fluid leakage after incidental durotomy during lumbar spinal surgery	1	1
ALL FIELDS	POSTOPERATIVE SPINAL INFECTION
TITLE	NEUTROPHIL/LYMPHOCYTE COUNT
DATE	1984-january-01 UP TO April 4th 2021
RESULTS
		TOTAL	TITLE EXCLUSION	ABSTRACT EXCLUSION	FUL-TEXT EXCLUSSION	INCLUDED	REPEATED	SUM
	ARTICLES	1	0	0	0	0	1	1
1	Predictive value of post-operative neutrophil/lymphocyte count ratio for surgical site infection in patients following posterior lumbar spinal surgery	1					1
ALL FIELDS	POSTOPERATIVE SPINAL INFECTION
TITLE	NEUTROPHIL
DATE	1984-january-01 UP TO April 4th 2021
RESULTS
		TOTAL	TITLE EXCLUSION	ABSTRACT EXCLUSION	FUL-TEXT EXCLUSSION	INCLUDED	REPEATED	SUM
	ARTICLES	18	7	1	1	0	9	18
1	Postoperative lymphocyte percentage and neutrophil-lymphocyte ratio are useful markers for the early prediction of surgical site infection in spinal decompression surgery	1					1
2	Procalcitonin and Neutrophil Lymphocyte Ratio After Spinal Instrumentation Surgery	1					1
3	Comparison of neutrophil and lymphocyte at 1 and 4 days postoperatively: reliable and early detection markers for surgical site infection following instrumented spinal fusion	1					1
4	Normal range of the inflammation related laboratory findings and predictors of the postoperative infection in spinal posterior fusion surgery	1					1
5	36th International Symposium on Intensive Care and Emergency Medicine : Brussels, Belgium. 15-18 March 2016	1	1
6	Factors predicting surgical site infection after posterior lumbar surgery: A multicenter retrospective study	1					1
7	Predictive value of post-operative neutrophil/lymphocyte count ratio for surgical site infection in patients following posterior lumbar spinal surgery	1					1
8	Body Mass Index and Modified Glasgow Prognostic Score Are Useful Predictors of Surgical Site Infection After Spinal Instrumentation Surgery: A Consecutive Series	1					1
9	The effect of anesthetic techniques on neutrophil to lymphocyte ratio in patients undergoing infraumbilical surgeries	1	1
10	Labeled leukocyte imaging: current status and future directions	1		1
11	Predicting nonroutine discharge in patients undergoing surgery for vertebral column tumors	1	1
12	Novel in vivo mouse model of implant related spine infection	1	1
13	Cerebrospinal fluid lactate in post-neurosurgical bacterial meningitis diagnosis	1	1
14	Lymphopenia and Elevated Blood C-Reactive Protein Levels at Four Days Postoperatively Are Useful Markers for Early Detection of Surgical Site Infection Following Posterior Lumbar Instrumentation Surgery	1					1
15	[Intraoperative heat conservation. A lot of hot air?]	1	1
16	Effect of general and regional anesthesia on some neutrophil functions	1	1
17	Lymphopenia at 4 Days Postoperatively Is the Most Significant Laboratory Marker for Early Detection of Surgical Site Infection Following Posterior Lumbar Instrumentation Surgery	1					1
18	Late operative site pain with isola posterior instrumentation requiring implant removal: infection or metal reaction?	1			1
ALL FIELDS	POSTOPERATIVE SPINAL INFECTION
TITLE	LYMPHOCYTE
DATE	1984-january-01 UP TO April 4th 2021
RESULTS
		TOTAL	TITLE EXCLUSION	ABSTRACT EXCLUSION	FUL-TEXT EXCLUSSION	INCLUDED	REPEATED	SUM
	ARTICLES	29	12	0	0	2	15	29
1	Postoperative lymphocyte percentage and neutrophil-lymphocyte ratio are useful markers for the early prediction of surgical site infection in spinal decompression surgery	1					1
2	Procalcitonin and Neutrophil Lymphocyte Ratio After Spinal Instrumentation Surgery	1					1
3	Comparison of neutrophil and lymphocyte at 1 and 4 days postoperatively: reliable and early detection markers for surgical site infection following instrumented spinal fusion	1					1
4	Lymphocyte Count at 4 Days Postoperatively and CRP Level at 7 Days Postoperatively: Reliable and Useful Markers for Surgical Site Infection Following Instrumented Spinal Fusion	1					1
5	36th International Symposium on Intensive Care and Emergency Medicine : Brussels, Belgium. 15-18 March 2016	1	1
6	Preoperative Variables Associated With Respiratory Complications After Pediatric Neuromuscular Spine Deformity Surgery	1	1
7	Usefulness of inflammatory markers and clinical manifestation for an earlier method to diagnosis surgical site infection after spinal surgery	1					1
8	Predictive value of post-operative neutrophil/lymphocyte count ratio for surgical site infection in patients following posterior lumbar spinal surgery	1					1
9	Body Mass Index and Modified Glasgow Prognostic Score Are Useful Predictors of Surgical Site Infection After Spinal Instrumentation Surgery: A Consecutive Series	1					1
10	Role of Biochemical Nutritional Parameters as Predictors of Postoperative Morbidity in Major Spine Surgeries	1					1
11	The value of preoperative labs in identifying "at-risk" patients for developing surgical site infections after pediatric neuromuscular spine deformity surgery	1					1
12	The effect of anesthetic techniques on neutrophil to lymphocyte ratio in patients undergoing infraumbilical surgeries	1	1
13	The Prognostic Value of Laboratory Markers and Ambulatory Function at Presentation for Post-Treatment Morbidity and Mortality Following Epidural Abscess	1	1
14	Effects of different anesthetic approaches on postoperative complications in HIV-infected patients	1	1
15	Total knee replacement induces peripheral blood lymphocytes apoptosis and it is not prevented by regional anesthesia - a randomized study	1	1
16	Usefulness of white blood cell differential for early diagnosis of surgical wound infection following spinal instrumentation surgery	1					1
17	One-stage versus two-stage anterior and posterior spinal reconstruction in adults. Comparison of outcomes including nutritional status, complications rates, hospital costs, and other factors	1					1
18	[Magnetic resonance in dural post-puncture headache in patient with cerebrospinal fluid hypotension]	1	1
19	[Total knee replacement induces peripheral blood lymphocytes apoptosis and it is not prevented by regional anesthesia - a randomized study]	1	1
20	Low complication rate associated with cesarean section under spinal anesthesia for HIV-1-infected women on antiretroviral therapy	1	1
21	Postoperative wound infections complicating adult spine surgery	1				1
22	Lymphopenia and Elevated Blood C-Reactive Protein Levels at Four Days Postoperatively Are Useful Markers for Early Detection of Surgical Site Infection Following Posterior Lumbar Instrumentation Surgery	1					1
23	No association between excessive wound complications and preoperative high-dose, hypofractionated, image-guided radiation therapy for spine metastasis	1	1
24	The relationship between preoperative nutritional status and complications after an operation for scoliosis in patients who have cerebral palsy	1	1
25	Nutritional deficiencies after staged anterior and posterior spinal reconstructive surgery	1					1
26	Nutritional depletion in staged spinal reconstructive surgery. The effect of total parenteral nutrition	1					1
27	Lymphopenia at 4 Days Postoperatively Is the Most Significant Laboratory Marker for Early Detection of Surgical Site Infection Following Posterior Lumbar Instrumentation Surgery	1					1
28	Surgical site infection after posterior lumbar interbody fusion and instrumentation in patients with lumbar degenerative disease	1				1
29	[Acute relapsing disseminated encephalomyelitis (ARDEM) mimicking a temporal lobe tumor]	1	1
ALL FIELDS	POSTOPERATIVE SPINAL INFECTION
TITLE	DKK1
DATE	1984-january-01 UP TO April 4th 2021
RESULTS
	NONE

## Sheet: Hoja2
REVISION SISTEMATICA
	MARCADORES DE INFECCIÓN			IL-6
	INFECCIONES POSTQUIRURGICAS			IL-8
	INFECCIONES POSTQUIRURGICAS
			SUBGRUPOS
						DIVIDIR POR TIPO DE INFECCION ESPINAL
						INFECCIONES POR TEJIDOS
						EN LOS PRIMEROS 7 DIAS
